# Supplementary material for: Kidney-specific methylation patterns correlate with kidney function and are lost upon kidney disease progression
Source: Clin Epigenetics. 2024 Feb 12;16:27. doi: 10.1186/s13148-024-01642-w (PMC10863297; doi:10.1186/s13148-024-01642-w)
Supplement: Supplementary file 1 — Additional file 1. Supplementary Tables 1–15. [file 13148_2024_1642_MOESM1_ESM.xlsx]

## Sheet: Index
#	Table	Content
1	Epigenetic_Clocks_All	Epigenetic clocks calculated for all samples
2	Confounder_Adjusted	Epigenetic clocks, adjusted for confounders
3	Epigenetic_Clocks_Males	Epigenetic clocks calculated for males only
4	Epigenetic_Clocks_Females	Epigenetic clocks calculated for females only
5	eGFR_Correlation	Top 10% of all sites, based on absolute correlation to eGFR
6	IF_Correlation	Top 10% of all sites, based on absolute correlation to IF
7	Putative_Confounders	Correlations between putative confounders, IF and eGFR
8	Gene_Annot_IF	Gene Functional Annotation of the top 500 IF correlated CpG sites
9	Gene_Annot_eGFR	Gene Functional Annotation of the top 500 eGFR correlated CpG sites
10	Gene_Annot_Unique	Gene Functional Annotation of kidney unique CpG sites
11	Kidney_Unique_Methylation	CpG sites showing a unique methylation pattern in kidney
12	Gene_Expression	Expression in CKD vs control of genes associated with Kidney_Unique_Methylation sites
13	IF_Oncogenes	Clustering of methylation sites negatively correlated with IF, and identification of oncogenes
14	Demographic_GSE50874	Demographic statistics for GSE50874
15	Demographic_NGDC-CNCB	Demographic statistics for NGDC-CNCB

## Sheet: 1_Epigenetic_Clocks_All
Clock/Correlations	eGFR	Dipstick	Age	Gender	Race	BMI	DM	HTN	glucose	BP systole	BP diastole	conversion	glom_sclerosis_old	Interstitium_Fibrosis_old	Tubules_Atrophy	Interstitium_Fibrosis	Glomeruli_Globally_Schlerotic	Reference
DNAmAge	-0.380011	0.175561	0.712895	0.107541	0.15789	0.114101	0.406034	0.228567	-0.0471291	0.231749	-0.0639547	-0.129706	-0.0362711	0.0577302	0.0822745	0.101692	0.0753271	PMID 24138928
DeltaAge	-0.18865	0.336325	-0.726885	0.0284025	-0.0930463	0.0230932	0.206735	-0.105394	0.180678	-0.360943	-0.186278	0.08543	0.218588	0.146004	0.162564	0.16363	0.13931	https://dnamage.clockfoundation.org/calculator
DNAmPhenoAge	-0.387345	0.251907	0.565482	0.00574399	0.134046	0.151283	0.470751	0.280087	-0.00828244	0.108997	0.0129363	-0.130732	0.106322	0.303252	0.244516	0.257569	0.150207	PMID 29676998
DNAmAgeSkinBloodClock	-0.40305	0.23709	0.621393	0.0961122	0.121475	0.18895	0.409014	0.245687	-0.0613016	0.138657	-0.104058	0.0199615	0.0544153	0.137589	0.175915	0.179995	0.163553	PMID 30048243
DNAmADM	-0.208683	0.0530918	0.67383	0.433591	0.143653	-0.033442	0.270358	0.1059	-0.00703265	0.281759	0.0700563	0.0218442	0.156313	0.170243	0.143859	0.165476	0.136975	PMID 30669119
DNAmB2M	-0.41849	0.0216626	0.361913	-0.202068	0.0396602	0.108077	0.356142	0.297721	0.0963888	0.033104	0.0872371	-0.0109924	0.434236	0.578129	0.599293	0.588646	0.535969	PMID 30669119
DNAmCystatinC	-0.147394	-0.126468	0.822431	0.156254	0.25792	0.00508639	0.133369	0.168133	-0.0917214	0.35457	0.152999	-0.389194	-0.164323	-0.0272108	-0.104606	-0.0827736	-0.0701409	PMID 30669119
DNAmGDF15	-0.221271	0.0589725	0.51937	0.232391	-0.0369653	0.0979776	0.235682	0.171362	-0.155959	0.251379	-0.0167253	0.0528116	-0.0633075	0.12189	0.0207461	0.0181483	0.0227876	PMID 30669119
DNAmLeptin	0.175294	0.0965082	-0.0662827	0.369675	-0.0922987	-0.0446624	0.0591365	-0.21262	0.0457518	0.0708377	0.16852	0.224231	-0.0112988	-0.0548931	-0.0598197	-0.0637211	-0.00822401	PMID 30669119
DNAmPACKYRS	-0.0317722	-0.110311	0.271346	-0.0325152	0.107879	-0.0649199	0.155104	-0.0286689	-0.0338971	0.0494223	0.00860737	-0.0697574	-0.0328063	0.00617047	-0.022237	0.00297561	0.0164957	PMID 30669119
DNAmPAI1	0.201435	-0.10489	0.0374354	-0.232942	0.00343836	0.0162688	-0.163982	0.0890453	0.0430361	0.20391	0.0720263	-0.0238764	-0.337434	-0.371033	-0.34142	-0.32392	-0.304196	PMID 30669119
DNAmTIMP1	-0.145715	-0.17196	0.909836	0.110073	0.167574	0.117897	0.130514	0.190971	-0.102408	0.311536	0.0346667	-0.0771022	-0.204208	-0.0639019	-0.0736174	-0.056544	-0.0256194	PMID 30669119
DNAmGrimAge	-0.182803	-0.136091	0.933661	-0.0128305	0.178219	0.0637627	0.204017	0.240546	-0.0933075	0.349267	0.0932103	-0.142717	-0.0930587	0.0467376	0.0272665	0.0469692	0.0423856	PMID 30669119
DNAmTL	0.09109	0.0550668	-0.383345	0.220505	0.147587	-0.0809171	-0.257131	-0.16967	0.0599534	0.141999	0.158449	-0.0381284	0.0703701	-0.00985563	-0.0598291	-0.0675544	-0.099117	PMID 31422385
propNeuronAdjAge	-0.0993317	-0.0278054	0.0439149	-0.284839	0.0444285	-0.00592216	-0.0233371	0.16663	0.00764056	-0.163158	0.193942	-0.171044	0.215276	0.244738	0.235029	0.22494	0.145454	https://dnamage.clockfoundation.org/calculator
DNAmAgeHannumAdjAge	-0.0340891	0.110179	0.00105611	-0.0394808	-0.0036976	0.074678	0.262033	-0.0261092	-0.151764	-0.0953737	0.0625767	0.25251	-0.0505367	-0.0528027	-0.021346	0.0315477	-0.00297372	https://dnamage.clockfoundation.org/calculator
BioAge4HAStaticAdjAge	-0.0992506	0.124533	-0.00897234	-0.0961847	-0.00794313	0.0898146	0.265033	0.0370767	-0.167307	-0.0794608	0.0709175	0.292726	0.0913671	0.0899911	0.133544	0.179611	0.12198	https://dnamage.clockfoundation.org/calculator
PlasmaBlastAdjAge	-0.181469	0.169863	-0.0405992	0.0415672	-0.080156	0.110003	0.126201	-0.0171714	-0.0871684	-0.181191	-0.180971	0.653495	0.266572	0.158867	0.330754	0.337792	0.270558	https://dnamage.clockfoundation.org/calculator
CD8pCD28nCD45RAnAdjAge	-0.217136	0.0923158	-0.0241721	-0.163226	0.0139514	0.154456	0.0888929	0.197982	-0.111472	0.0759721	0.0391845	0.224053	0.333614	0.359194	0.374084	0.365226	0.3079	https://dnamage.clockfoundation.org/calculator
CD8.naiveAdjAge	0.143769	-0.0342307	0.0246144	0.228303	0.0247236	0.0622533	-0.0854082	-0.166955	0.00701797	0.0159732	-0.0740412	0.00345413	-0.431493	-0.428619	-0.469132	-0.477451	-0.383145	https://dnamage.clockfoundation.org/calculator
CD4.naiveAdjAge	0.0932543	-0.057203	0.0483378	0.144632	-0.0156727	-0.00714302	-0.0819775	-0.0643374	0.0165745	0.07763	0.0316436	-0.138049	-0.327613	-0.303717	-0.351102	-0.331143	-0.337695	https://dnamage.clockfoundation.org/calculator
DNAmPhenoAgeAdjAge	-0.0208205	0.0945903	-0.0016276	-0.112864	0.0773564	0.0951977	0.209113	-0.00367139	-0.0588206	-0.0307555	0.061494	-0.0241558	0.0153235	0.146989	0.0620147	0.0749811	-0.0174026	https://dnamage.clockfoundation.org/calculator
DNAmAgeSkinBloodClockAdjAge	-0.125885	0.217334	-0.0639971	0.0203318	0.0110836	0.191417	0.238819	0.00572075	-0.0633851	-0.0894306	-0.215131	0.220613	0.0137542	-0.0083791	0.0404639	0.0379303	0.0607351	https://dnamage.clockfoundation.org/calculator
DNAmADMAdjAge	-0.0633166	0.168548	-0.0315886	0.542454	0.0203414	-0.0969013	0.266517	-0.0896327	0.128698	0.0662942	0.0338513	0.214969	0.285478	0.217998	0.168969	0.191383	0.164155	PMID 30669119
DNAmB2MAdjAge	0.0105207	-0.300152	-0.01768	-0.355387	-0.0634066	0.101177	0.0043597	0.0241223	0.00562346	-0.105041	0.197077	0.0719469	0.262746	0.393167	0.420678	0.398262	0.412195	PMID 30669119
DNAmCystatinCAdjAge	0.0356348	-0.0801863	-0.00276199	0.163806	0.266273	-0.0935524	0.0743352	-0.0325211	0.0441688	0.210797	0.210448	-0.451445	-0.147806	-0.0437304	-0.219727	-0.188927	-0.153588	PMID 30669119
DNAmGDF15AdjAge	-0.0806206	0.0247931	0.00280434	0.237282	-0.144899	0.054068	0.0534467	-0.00508333	-0.156021	0.153005	-0.0136875	0.152529	-0.0167683	0.0904427	-0.0242105	-0.0367415	-0.00943935	PMID 30669119
DNAmLeptinAdjAge	0.0500806	0.169835	0.017837	0.398527	-0.0503383	-0.0563963	0.169481	-0.122971	0.0910968	0.140743	0.163787	0.236501	0.114493	0.0506678	0.046794	0.0463417	0.0841176	PMID 30669119
DNAmPACKYRSAdjAge	-0.133429	0.0293333	-0.0109979	-0.037343	0.0817201	-0.0929959	0.246348	-0.027741	0.0664203	-0.0745855	-0.0528607	-0.0254687	0.133913	0.148455	0.111608	0.135904	0.126428	PMID 30669119
DNAmPAI1AdjAge	0.0920556	0.0210226	-0.0686416	-0.227078	-0.0241091	0.0258624	-0.0556593	0.113709	0.107531	0.114768	0.0292042	-0.0270931	-0.268469	-0.273752	-0.249238	-0.232015	-0.23252	PMID 30669119
DNAmTIMP1AdjAge	-0.0505927	-0.135779	-0.0807858	0.1245	0.0394664	0.12277	0.0576665	-0.0347533	0.099374	0.00199025	-0.0614192	0.193303	-0.0906693	-0.0262458	-0.0634757	-0.0463822	0.0305232	PMID 30669119
DNAmGrimAgeAdjAge	-0.0631071	-0.119976	-0.0796453	-0.220747	0.0470423	-0.00500089	0.193156	0.0143262	0.11313	0.0616138	0.121801	0.0236537	0.099997	0.214791	0.126206	0.151066	0.151466	https://dnamage.clockfoundation.org/calculator
DNAmTLAdjAge	-0.0417945	0.0816282	-0.00650537	0.272624	0.254543	-0.072155	-0.140306	-0.071748	0.038216	0.302262	0.162642	-0.112971	0.0609168	0.0467714	-0.0115097	-0.0121127	-0.0654615	https://dnamage.clockfoundation.org/calculator
IEAA	-0.0812486	0.120456	-0.0429748	0.115082	-0.0722202	0.0663019	0.231213	-0.0444132	-0.0483401	0.0891693	-0.124279	-0.05887	-0.141719	-0.126212	-0.121209	-0.0872495	-0.0882899	PMID 27690265
EEAA	-0.0992506	0.124533	-0.00897234	-0.0961847	-0.00794313	0.0898146	0.265033	0.0370767	-0.167307	-0.0794608	0.0709175	0.292726	0.0913671	0.0899911	0.133544	0.179611	0.12198	https://dnamage.clockfoundation.org/calculator
IEAA.Hannum	0.0110039	0.0357688	-0.0351986	-0.0252194	-0.148585	0.0648822	0.202308	-0.077772	-0.133387	0.0398209	0.124652	0.058554	-0.120034	-0.0842871	-0.075236	-0.0357366	-0.0069378	https://dnamage.clockfoundation.org/calculator
AgeAccelerationResidualHannum	-0.0340891	0.110179	0.00105611	-0.0394808	-0.0036976	0.074678	0.262033	-0.0261092	-0.151764	-0.0953737	0.0625767	0.25251	-0.0505367	-0.0528027	-0.021346	0.0315477	-0.00297372	https://dnamage.clockfoundation.org/calculator
AgeAccelGrim	-0.0631071	-0.119976	-0.0796453	-0.220747	0.0470423	-0.00500089	0.193156	0.0143262	0.11313	0.0616138	0.121801	0.0236537	0.099997	0.214791	0.126206	0.151066	0.151466	PMID 30669119
AgeAccelPheno	-0.0208205	0.0945903	-0.0016276	-0.112864	0.0773564	0.0951977	0.209113	-0.00367139	-0.0588206	-0.0307555	0.061494	-0.0241558	0.0153235	0.146989	0.0620147	0.0749811	-0.0174026	PMID 29676998
Epigenetic Age (Zhang)	-0.470445	0.194037	0.629917	0.136317	0.181014	0.282824	0.546952	0.186685	0.102404	0.102181	0.0845843	-0.160584	0.0458713	0.100703	0.23213	0.21573	0.246189	PMID 31443728
DNAmFitAge	-0.20691	-0.0594803	0.866057	-0.105534	0.183598	0.0985986	0.243689	0.175316	0.0510861	0.128742	0.0976724	0.0529505	-0.0486031	0.0890728	0.0779088	0.0932532	0.0837606	https://www.medrxiv.org/content/10.1101/2022.07.22.22277842v1.full
DNAmGrimAge2BasedOnPredictedAge	-0.290046	0.0817298	0.667212	0.0488273	0.0233684	0.135083	0.29726	0.177105	0.00608023	0.107191	-0.095194	0.0390249	-0.0333018	0.0927318	0.0556165	0.0761043	0.0460291	PMID 36516495
DNAmGrimAge2BasedOnRealAge	-0.107601	-0.1324	0.916851	-0.00562658	0.0664068	0.0390947	0.124839	0.168429	-0.0188669	0.282867	0.0435369	-0.126617	-0.174085	-0.00898451	-0.0707398	-0.0497089	-0.0805577	PMID 36516495

## Sheet: 2_Confounder_Adjusted
Variable	Clock	R	p-value	Adjusted R (Age)	Adjusted R (Gender)	Adjusted R (BMI)	Adjusted R (glucose)	Adjusted R (BP_systole)	Adjusted R (BP_diastole)	Adjusted R (glom_sclerosis_old)	Adjusted R (Race)	Adjusted p-value (Age)	Adjusted p-value (Gender)	Adjusted p-value (BMI)	Adjusted p-value (glucose)	Adjusted p-value (BP_systole)	Adjusted p-value (BP_diastole)	Adjusted p-value (glom_sclerosis_old)	Adjusted p-value (Race)
Interstitium_Fibrosis	DNAmPhenoAge	0.257569	0.0326277	0.341636	0.259522	0.257333	0.268701	0.262745	0.258244	0.380623	0.24065	0.00406619	0.0312861	0.0369866	0.0332237	0.116158	0.122775	0.0016177	0.0663569
Interstitium_Fibrosis	DNAmB2M	0.588646	1.03965e-07	0.640829	0.585937	0.590512	0.586976	0.595462	0.595111	0.504914	0.58688	3.01404e-09	1.22859e-07	1.79999e-07	4.27792e-07	0.000101143	0.000102348	1.53665e-05	1.03316e-06
Interstitium_Fibrosis	DNAmGDF15	0.0181483	0.882336	0.0424712	0.0402463	0.0162982	0.0663215	0.0408913	0.0172156	0.178608	0.022943	0.728964	0.742657	0.896656	0.605548	0.810101	0.919446	0.151327	0.86306
Interstitium_Fibrosis	DNAmLeptin	-0.0637211	0.602948	-0.0692367	-0.032979	-0.0627445	-0.0761093	-0.055766	-0.0583736	-0.111814	-0.0481078	0.571873	0.78792	0.616728	0.553273	0.743045	0.731464	0.37141	0.717482
Interstitium_Fibrosis	DNAmPAI1	-0.32392	0.00662459	-0.322201	-0.359945	-0.324055	-0.35256	-0.315389	-0.322378	-0.0462277	-0.323357	0.00693575	0.00238289	0.00794555	0.00459793	0.0572446	0.0516607	0.712443	0.0124853
Interstitium_Fibrosis	DNAmGrimAge	0.0469692	0.701542	0.218052	0.0500593	0.0459394	0.0741446	0.0816669	0.050506	0.304894	0.0138588	0.0718746	0.682919	0.714159	0.563591	0.630862	0.766573	0.0128023	0.917028
Interstitium_Fibrosis	Epigenetic Age (Zhang)	0.21573	0.170027	0.304594	0.214046	0.16594	0.213183	0.212205	0.208379	0.370417	0.184046	0.170027	0.170027	0.170027	0.170027	0.170027	0.170027	0.170027	0.170027
Interstitium_Fibrosis	DNAmFitAge	0.0932532	0.459995	0.235671	0.0926454	0.0878846	0.0743418	0.0861085	0.0920827	0.312782	0.0543919	0.459995	0.459995	0.459995	0.459995	0.459995	0.459995	0.459995	0.459995
Interstitium_Fibrosis	DNAmGrimAge2BasedOnPredictedAge	0.0761043	0.502247	0.101183	0.0793378	0.0715325	0.0724629	0.0688025	0.0800361	0.233954	0.0725209	0.502247	0.502247	0.502247	0.502247	0.502247	0.502247	0.502247	0.502247
Interstitium_Fibrosis	DNAmGrimAge2BasedOnRealAge	-0.0497089	0.663527	-0.13281	-0.0478319	-0.0511879	-0.0486631	-0.0906091	-0.0506654	0.239276	-0.0660326	0.663527	0.663527	0.663527	0.663527	0.663527	0.663527	0.663527	0.663527
eGFR	DNAmPhenoAge	-0.387345	0.000710354	-0.38456	-0.390653	-0.382873	-0.391828	-0.390629	-0.404634	-0.40163	-0.386691	0.000781851	0.000633188	0.00127095	0.00113971	0.0126985	0.00960344	0.000755359	0.00208126
eGFR	DNAmB2M	-0.41849	0.000229149	-0.402279	-0.462137	-0.414867	-0.411301	-0.419022	-0.458593	-0.227875	-0.417753	0.000418623	3.85678e-05	0.000435465	0.000601889	0.00711985	0.00291922	0.0636507	0.000808559
eGFR	DNAmGDF15	-0.221271	0.0599308	-0.182189	-0.19489	-0.216503	-0.246848	-0.230866	-0.224671	-0.316622	-0.222738	0.122904	0.0984758	0.0761751	0.045703	0.15178	0.163384	0.00904299	0.084455
eGFR	DNAmLeptin	0.175294	0.137974	0.16853	0.249029	0.17297	0.183065	0.175128	0.138163	0.206819	0.173132	0.154075	0.0336222	0.158374	0.141217	0.279756	0.395214	0.0931062	0.182095
eGFR	DNAmPAI1	0.201435	0.0874662	0.208132	0.174218	0.202912	0.209075	0.203964	0.189712	0.00833709	0.201653	0.0772286	0.140448	0.0970055	0.0920351	0.206805	0.241004	0.946614	0.11913
eGFR	DNAmGrimAge	-0.182803	0.121625	-0.176189	-0.186656	-0.179466	-0.1976	-0.19832	-0.21532	-0.291183	-0.180001	0.135943	0.113833	0.143085	0.111753	0.21992	0.182094	0.0168191	0.165095
eGFR	Epigenetic Age (Zhang)	-0.470445	0.00127063	-0.532845	-0.455256	-0.478386	-0.467939	-0.462822	-0.491979	-0.532332	-0.460997	0.00127063	0.00127063	0.00127063	0.00127063	0.00127063	0.00127063	0.00127063	0.00127063
eGFR	DNAmFitAge	-0.20691	0.0929592	-0.210432	-0.223393	-0.201738	-0.200964	-0.198842	-0.242706	-0.303229	-0.190619	0.0929592	0.0929592	0.0929592	0.0929592	0.0929592	0.0929592	0.0929592	0.0929592
eGFR	DNAmGrimAge2BasedOnPredictedAge	-0.290046	0.00781843	-0.258419	-0.286497	-0.285212	-0.293209	-0.279154	-0.277852	-0.388637	-0.289236	0.00781843	0.00781843	0.00781843	0.00781843	0.00781843	0.00781843	0.00781843	0.00781843
eGFR	DNAmGrimAge2BasedOnRealAge	-0.107601	0.332924	0.0745549	-0.109213	-0.105567	-0.112398	-0.0706296	-0.11883	-0.270225	-0.103942	0.332924	0.332924	0.332924	0.332924	0.332924	0.332924	0.332924	0.332924

## Sheet: 3_Epigenetic_Clocks_Males
Clock/Correlations	eGFR	Dipstick	Age	Race	BMI	DM	HTN	glucose	BP systole	BP diastole	conversion	glom_sclerosis_old	Tubules_Atrophy	Interstitium_Fibrosis	Glomeruli_Globally_Schlerotic
DNAmAge	-0.445176	0.279858	0.743422	0.104362	0.175224	0.349488	0.264293	-0.187139	0.193294	-0.29185	-0.07009	0.0103789	0.176859	0.20453	0.0618401
DeltaAge	-0.146141	0.16912	-0.668698	-0.129674	0.22468	0.120953	-0.127244	0.108686	-0.535402	0.0377965	0.276743	0.175257	0.134859	0.127568	0.141268
DNAmPhenoAge	-0.392524	0.272993	0.585052	0.18812	0.192753	0.447519	0.29369	-0.0753215	0.000691794	-0.113013	-0.247944	0.0747004	0.283092	0.317442	0.147334
DNAmAgeSkinBloodClock	-0.426898	0.247166	0.636207	0.210638	0.272657	0.256978	0.269476	-0.132463	0.141837	-0.322853	0.234467	0.152635	0.283294	0.298994	0.202399
DNAmADM	-0.209471	0.0733213	0.717699	-0.0140773	0.0490337	0.339314	0.300949	-0.0899502	0.443513	0.0759846	0.0409428	0.168606	0.254715	0.292726	0.169773
DNAmB2M	-0.551433	0.112489	0.131538	-0.0217785	0.110526	0.485721	0.343978	0.143917	-0.0542793	-0.0512849	0.0835801	0.675191	0.742261	0.753395	0.629329
DNAmCystatinC	-0.201587	-0.0715944	0.818988	0.199336	-0.0791402	0.167623	0.311196	-0.24971	0.435855	-0.0174296	-0.483269	-0.223655	-0.0278507	0.0106618	-0.15808
DNAmGDF15	-0.172909	0.0284041	0.757284	0.220435	0.0226355	0.0551951	0.213573	-0.239426	0.443682	-0.0852869	-0.00897967	-0.133292	-0.0747126	-0.0697513	-0.0872249
DNAmLeptin	0.172745	0.329882	-0.28636	-0.0890127	0.00655025	0.143896	-0.23089	0.24048	0.240534	0.469628	0.0854673	0.00579309	-0.0458489	-0.0614131	0.018303
DNAmPACKYRS	-0.0244732	0.0262218	0.108758	0.165316	-0.0652185	0.172546	0.050576	0.0114881	0.018119	0.0331837	-0.071977	-0.196627	-0.167907	-0.135344	-0.257179
DNAmPAI1	0.18053	0.0216297	0.110877	-0.0843195	-0.0520046	-0.329877	0.0689623	-0.18789	0.386532	0.295846	0.0454179	-0.346702	-0.346008	-0.336667	-0.377051
DNAmTIMP1	-0.283906	-0.0809313	0.803157	0.145304	0.0689241	0.12981	0.206741	-0.182167	0.420962	-0.155257	-0.0843903	-0.159679	0.0343038	0.0663762	-0.0241985
DNAmGrimAge	-0.316101	0.0330104	0.913778	0.148846	0.00622237	0.260106	0.349295	-0.195255	0.479329	-0.0960446	-0.168415	-0.0418203	0.12111	0.160278	-0.00259557
DNAmTL	0.0920437	-0.0751498	-0.370049	0.0258617	-0.0783978	-0.160888	-0.245787	0.258099	0.130186	0.0228772	-0.188434	0.0102912	-0.0582094	-0.0894286	-0.0605803
propNeuronAdjAge	-0.053402	4.81165e-05	-0.164752	0.0420378	-0.0217627	0.128849	0.224553	0.235245	-0.56451	-0.217429	-0.152124	0.201672	0.223865	0.209668	0.275795
DNAmAgeHannumAdjAge	-0.0281838	0.0494282	0.0473936	-0.155196	0.142588	0.0452101	-0.0983177	-0.507922	-0.080446	0.180388	0.33457	-0.246644	-0.158279	-0.0993368	-0.246745
BioAge4HAStaticAdjAge	-0.0971874	0.0747995	0.0570978	-0.0913757	0.192417	0.078935	0.00178808	-0.410139	-0.102942	0.124881	0.448475	-0.0433027	0.0451347	0.0949458	-0.0502509
PlasmaBlastAdjAge	-0.318126	0.141431	0.0266675	-0.106061	0.272205	0.119303	0.000152111	0.0270102	-0.141164	-0.238917	0.703564	0.310513	0.340725	0.354338	0.347055
CD8pCD28nCD45RAnAdjAge	-0.266806	0.102136	0.0261057	0.126339	0.299877	0.0527826	0.255944	0.109856	-0.026348	-0.0888271	0.525569	0.460333	0.465569	0.457715	0.415826
CD8.naiveAdjAge	0.0293381	-0.0586985	-0.0794436	-0.0804555	-0.00675463	-0.174487	-0.205893	-0.0229871	0.116797	0.0124269	-0.224114	-0.305475	-0.394819	-0.41454	-0.306476
CD4.naiveAdjAge	0.0558306	0.0820616	-0.0801472	-0.136416	-0.166155	-0.136084	-0.128263	-0.148324	0.169513	0.186485	-0.343734	-0.307385	-0.325977	-0.307067	-0.37174
DNAmPhenoAgeAdjAge	-0.00535918	0.100457	0.116544	0.00954893	0.179717	0.183763	0.0189962	-0.117414	-0.209065	0.0571014	-0.128656	-0.097224	0.0259897	0.0505424	-0.0651802
DNAmAgeSkinBloodClockAdjAge	-0.0862353	0.153545	0.0215425	0.0596223	0.34373	-0.0131849	0.0167686	-0.134955	-0.104902	-0.231495	0.517973	0.0550997	0.0532502	0.0474042	0.0463839
DNAmADMAdjAge	0.0383123	0.0739081	0.060858	-0.152892	0.0970842	0.304297	0.169955	0.0542234	0.244654	0.375618	0.221935	0.251403	0.222833	0.258287	0.186969
DNAmB2MAdjAge	-0.29703	-0.00933188	-0.201876	-0.125079	0.0996937	0.263475	0.173076	0.0829214	-0.165521	0.121257	0.148114	0.608866	0.626937	0.630701	0.539486
DNAmCystatinCAdjAge	0.118348	-0.242724	-0.0594543	0.136501	-0.123647	0.0183953	0.139703	-0.124193	0.0975937	0.339864	-0.551316	-0.332621	-0.240518	-0.207907	-0.341521
DNAmGDF15AdjAge	0.250951	-0.27235	-0.296022	-0.104994	0.0138234	-0.349388	-0.210005	-0.14021	0.0309227	0.208691	0.393512	-0.119284	-0.271548	-0.304991	-0.16015
DNAmLeptinAdjAge	0.0655029	0.342785	-0.201872	-0.103886	0.0123475	0.261752	-0.150575	0.30006	0.290341	0.422416	0.130397	0.116081	0.0612359	0.0448021	0.111074
DNAmPACKYRSAdjAge	-0.0806746	0.0422923	-0.146211	0.130976	-0.0587401	0.246018	0.0395416	0.142401	-0.142841	0.0464314	0.00607712	-0.0498271	-0.0558994	-0.0274514	-0.135121
DNAmPAI1AdjAge	0.0989905	0.0965598	0.0254382	-0.033158	-0.0443742	-0.267202	0.0886203	-0.140974	0.314892	0.331713	0.00953368	-0.275085	-0.266692	-0.252591	-0.302515
DNAmTIMP1AdjAge	-0.0918096	-0.266044	-0.236639	-0.0286754	0.14051	-0.0375113	-0.0794166	0.0292512	0.0280267	0.0456964	0.246544	-0.0711027	-0.0110792	0.00087803	0.0318182
DNAmGrimAgeAdjAge	-0.104849	-0.143212	-0.235615	-0.0292456	0.0409533	0.151565	0.136478	0.0170297	0.0537735	0.355923	0.12591	0.0828197	0.106525	0.145327	0.0221824
DNAmTLAdjAge	-0.0602189	-0.00408619	-0.00891414	0.164687	-0.116008	-0.040605	-0.137767	0.233503	0.310059	-0.0930491	-0.323323	0.0267385	0.0267778	0.00987541	-0.0195007
IEAA	0.00143343	0.111061	0.154774	-0.124742	0.162444	0.098698	-0.085395	-0.326388	0.0203068	0.00338232	0.106389	-0.240666	-0.162585	-0.133237	-0.219852
EEAA	-0.0971874	0.0747995	0.0570978	-0.0913757	0.192417	0.078935	0.00178808	-0.410139	-0.102942	0.124881	0.448475	-0.0433027	0.0451347	0.0949458	-0.0502509
IEAA.Hannum	0.113561	-0.0358377	0.0500959	-0.199494	0.0789082	-0.0214361	-0.337268	-0.406749	0.0578977	0.358013	0.257858	-0.211032	-0.138074	-0.09277	-0.179892
AgeAccelerationResidualHannum	-0.0281838	0.0494282	0.0473936	-0.155196	0.142588	0.0452101	-0.0983177	-0.507922	-0.080446	0.180388	0.33457	-0.246644	-0.158279	-0.0993368	-0.246745
AgeAccelGrim	-0.104849	-0.143212	-0.235615	-0.0292456	0.0409533	0.151565	0.136478	0.0170297	0.0537735	0.355923	0.12591	0.0828197	0.106525	0.145327	0.0221824
AgeAccelPheno	-0.00535918	0.100457	0.116544	0.00954893	0.179717	0.183763	0.0189962	-0.117414	-0.209065	0.0571014	-0.128656	-0.097224	0.0259897	0.0505424	-0.0651802
Epigenetic Age (Zhang)	-0.604408	0.356792	0.654236	0.198306	0.345226	0.621842	0.385378	0.167588	0.0358046	-0.164459	-0.00359443	0.363325	0.460852	0.459155	0.450346
DNAmFitAge	-0.298428	-0.0493205	0.844547	0.111309	0.116185	0.119857	0.278308	0.0285609	0.148986	-0.113201	0.0194076	-0.0607559	0.0406812	0.0620362	-0.0263938
DNAmGrimAge2BasedOnPredictedAge	-0.286336	0.0723901	0.65192	-0.0524412	0.185639	0.106369	0.274853	-0.191455	0.135847	-0.163438	0.153835	-0.0699486	0.0165922	0.0455372	-0.0728724
DNAmGrimAge2BasedOnRealAge	-0.160182	-0.0134247	0.885654	-0.0509316	-0.0521325	0.0774349	0.272174	-0.165635	0.375535	-0.089768	-0.139093	-0.216325	-0.123991	-0.0927392	-0.210302

## Sheet: 4_Epigenetic_Clocks_Females
Clock/Correlations	eGFR	Dipstick	Age	Race	BMI	DM	HTN	glucose	BP systole	BP diastole	conversion	glom_sclerosis_old	Tubules_Atrophy	Interstitium_Fibrosis	Glomeruli_Globally_Schlerotic
DNAmAge	-0.294356	0.0794943	0.691628	0.19648	0.0362682	0.442715	0.222357	0.0668304	0.309977	0.20722	-0.181874	-0.0780991	-0.00803245	0.0119199	0.109403
DeltaAge	-0.227233	0.420863	-0.768115	-0.0693844	-0.359892	0.268899	-0.0872413	0.227902	-0.115071	-0.384052	-0.0369869	0.254196	0.194781	0.198352	0.139983
DNAmPhenoAge	-0.391049	0.240966	0.554372	0.088723	0.0966218	0.497902	0.271882	0.0492237	0.259727	0.154604	-0.0362283	0.129365	0.206616	0.196272	0.161723
DNAmAgeSkinBloodClock	-0.370255	0.209418	0.609019	0.0511954	0.0964519	0.525608	0.24847	-0.00692091	0.142578	0.126071	-0.140448	-0.0179686	0.0905942	0.0895907	0.141847
DNAmADM	-0.115629	-0.116278	0.730727	0.270847	-0.149709	0.153615	0.0478336	0.0629099	0.130716	0.229902	-0.00144834	0.159531	0.152426	0.163328	0.184387
DNAmB2M	-0.317797	0.00245539	0.825595	0.188798	0.0791557	0.27662	0.22726	0.0340078	0.275147	0.283859	-0.151424	0.172012	0.26288	0.259212	0.316659
DNAmCystatinC	-0.072323	-0.205011	0.830886	0.295031	0.151298	0.0821148	0.104994	-0.000882409	0.353687	0.35067	-0.344008	-0.140338	-0.164121	-0.145433	0.0248791
DNAmGDF15	-0.240844	0.00869504	0.492647	-0.137744	0.257137	0.298481	0.219488	-0.142497	0.256878	0.0406678	0.0737545	-0.0601495	0.11276	0.0966176	0.107481
DNAmLeptin	0.360422	-0.253047	0.105261	-0.150168	-0.155817	-0.146047	-0.147561	-0.154177	-0.368696	-0.170505	0.410865	-0.066474	0.00953137	0.0200048	-0.0193612
DNAmPACKYRS	-0.0495139	-0.184049	0.390289	0.0672105	-0.0747843	0.150651	-0.0981952	-0.0680666	0.0918155	0.0373191	-0.0674149	0.0955381	0.155839	0.154856	0.388618
DNAmPAI1	0.166275	-0.126459	-0.00174583	0.111632	0.141398	0.0661186	0.0678359	0.236104	-0.163879	-0.319964	-0.0852227	-0.349816	-0.433805	-0.395678	-0.22589
DNAmTIMP1	-0.000791032	-0.258295	0.980475	0.178086	0.256613	0.111015	0.203264	-0.04563	0.203496	0.24313	-0.0756798	-0.246825	-0.166103	-0.149963	-0.0150485
DNAmGrimAge	-0.0866486	-0.221792	0.950677	0.200291	0.178659	0.172282	0.168426	-0.0373902	0.252008	0.253414	-0.126819	-0.128053	-0.0590263	-0.0471195	0.100848
DNAmTL	0.167389	0.0594561	-0.438313	0.238098	-0.0748497	-0.421443	-0.0666591	-0.110901	0.161701	0.313315	0.0805008	0.112226	-0.019218	-0.00259455	-0.145289
propNeuronAdjAge	-0.254835	0.0470314	0.247314	0.0701201	-0.00898394	-0.100834	0.0717712	-0.203911	0.611087	0.675937	-0.194132	0.26429	0.22578	0.215908	-0.035747
DNAmAgeHannumAdjAge	-0.0534062	0.179406	-0.0311057	0.11639	-0.0510084	0.475977	0.0296567	0.122541	-0.138904	-0.0735226	0.188428	0.101287	0.138583	0.169349	0.318966
BioAge4HAStaticAdjAge	-0.136865	0.22009	-0.0586817	0.0758178	-0.141564	0.496977	0.0544698	0.0390532	-0.0198412	-0.00315137	0.157316	0.214839	0.246466	0.275023	0.381465
PlasmaBlastAdjAge	0.00347811	0.189942	-0.10954	-0.0543965	-0.260924	0.126237	-0.0273778	-0.182157	-0.251037	-0.132749	0.619935	0.226851	0.349929	0.345271	0.163953
CD8pCD28nCD45RAnAdjAge	-0.219944	0.16968	-0.0688369	-0.11527	-0.314518	0.203975	0.0994203	-0.413778	0.360692	0.201911	-0.12932	0.211847	0.171131	0.186729	0.0694317
CD8.naiveAdjAge	0.381965	-0.11022	0.0993403	0.113586	0.27402	-0.0546697	-0.0902483	0.0470799	-0.257322	-0.162149	0.21901	-0.597618	-0.576346	-0.556562	-0.530187
CD4.naiveAdjAge	0.193977	-0.225774	0.154361	0.0908594	0.369549	-0.0642098	0.03003	0.164944	-0.211912	-0.20506	0.0501665	-0.361843	-0.375446	-0.34869	-0.283185
DNAmPhenoAgeAdjAge	-0.0774093	0.129214	-0.0949893	0.133641	-0.0993111	0.271715	-0.0494612	-0.00610872	0.259678	0.0812243	0.0748714	0.125878	0.0936707	0.0873627	0.0467725
DNAmAgeSkinBloodClockAdjAge	-0.166201	0.264901	-0.134364	-0.0327102	-0.095936	0.475046	-0.000269444	-0.00573604	-0.0705997	-0.151258	-0.0238346	-0.0222617	0.0254423	0.027999	0.0856012
DNAmADMAdjAge	-0.00232094	0.069972	-0.176122	0.127216	-0.475849	0.180393	-0.228875	0.240108	-0.260038	-0.136331	0.267528	0.389126	0.311773	0.318333	0.270298
DNAmB2MAdjAge	0.51275	-0.636117	0.33244	0.0826848	0.0616561	-0.348284	-0.354886	-0.159041	0.110789	0.370665	-0.00950275	-0.309574	-0.233172	-0.243993	0.0219064
DNAmCystatinCAdjAge	0.00900916	-0.0528788	0.0203885	0.349556	-0.0516721	0.0853715	-0.13593	0.17206	0.41938	0.271484	-0.395989	-0.0222595	-0.196499	-0.163814	0.0606899
DNAmGDF15AdjAge	-0.185163	0.037439	0.0786572	-0.200289	0.149752	0.168087	0.102579	-0.176396	0.262498	-0.0485341	0.0872829	0.00499143	0.130224	0.109198	0.0854491
DNAmLeptinAdjAge	0.207691	-0.140328	0.228885	-0.0298266	-0.235494	-0.0427448	-0.0174722	-0.131944	-0.256463	-0.121823	0.420518	0.125965	0.161173	0.185111	0.106612
DNAmPACKYRSAdjAge	-0.203202	0.0256989	0.0938893	0.0422179	-0.179214	0.259439	-0.0920887	0.00853951	0.0259012	-0.12046	-0.0492151	0.28082	0.315428	0.312101	0.475499
DNAmPAI1AdjAge	0.014395	0.053548	-0.135232	0.0035877	0.164774	0.229179	0.100459	0.315903	-0.305459	-0.497334	-0.0572191	-0.278976	-0.316755	-0.289083	-0.154849
DNAmTIMP1AdjAge	0.111805	-0.0608361	0.158591	0.1824	0.0726751	0.234801	0.0916464	0.269329	-0.126681	-0.330725	0.154346	-0.173917	-0.193232	-0.147574	0.0509078
DNAmGrimAgeAdjAge	-0.0924032	-0.0441298	0.0605003	0.125535	-0.122472	0.298602	-0.136291	0.18498	0.078141	-0.178669	-0.0529151	0.126952	0.119775	0.128935	0.324668
DNAmTLAdjAge	0.0685481	0.0426602	-0.0343215	0.36294	0.0574651	-0.333074	0.0452861	-0.150755	0.297812	0.504363	0.0643011	0.0830278	-0.000630243	0.0205714	-0.1205
IEAA	-0.139509	0.0933066	-0.21336	-0.0405422	-0.117522	0.335775	0.0137393	0.18392	0.198915	-0.16876	-0.200315	-0.059593	-0.0519517	-0.0174526	0.117887
EEAA	-0.136865	0.22009	-0.0586817	0.0758178	-0.141564	0.496977	0.0544698	0.0390532	-0.0198412	-0.00315137	0.157316	0.214839	0.246466	0.275023	0.381465
IEAA.Hannum	-0.123042	0.112926	-0.10995	-0.10859	0.0275036	0.451666	0.17919	0.119238	0.00112681	-0.171434	-0.125643	-0.0341725	0.00820513	0.0318648	0.275266
AgeAccelerationResidualHannum	-0.0534062	0.179406	-0.0311057	0.11639	-0.0510084	0.475977	0.0296567	0.122541	-0.138904	-0.0735226	0.188428	0.101287	0.138583	0.169349	0.318966
AgeAccelGrim	-0.0924032	-0.0441298	0.0605003	0.125535	-0.122472	0.298602	-0.136291	0.18498	0.078141	-0.178669	-0.0529151	0.126952	0.119775	0.128935	0.324668
AgeAccelPheno	-0.0774093	0.129214	-0.0949893	0.133641	-0.0993111	0.271715	-0.0494612	-0.00610872	0.259678	0.0812243	0.0748714	0.125878	0.0936707	0.0873627	0.0467725
Epigenetic Age (Zhang)	-0.304745	0.0372624	0.637825	0.136188	0.201749	0.45745	0.0974551	0.0654149	0.32457	0.376512	-0.277961	-0.131086	0.0158383	-0.00030725	0.0518652
DNAmFitAge	-0.144526	-0.0389891	0.904463	0.256999	0.0842465	0.389757	0.0826985	0.0408268	0.118567	0.342923	0.100698	-0.0341453	0.121335	0.127363	0.240887
DNAmGrimAge2BasedOnPredictedAge	-0.291067	0.0670345	0.679948	0.0877006	0.0884323	0.480062	0.109889	0.139346	0.134508	0.0579025	-0.101759	-0.00636757	0.109294	0.116555	0.216099
DNAmGrimAge2BasedOnRealAge	-0.0569172	-0.213528	0.942302	0.170243	0.221216	0.171271	0.0866695	0.0803301	0.221519	0.237797	-0.116109	-0.139996	-0.00420737	0.00154988	0.108874

## Sheet: 5_eGFR_Correlations
TargetID	Correlation to GFR	Abs Correlation GFR	t	p-value	Pass Bonferroni correction	Pass Bonferroni with and without sex&age correction	MAPINFO	Chromosome_36	Coordinate_36	Strand	Probe_SNPs	Probe_SNPs_10	Random_Loci	Methyl27_Loci	UCSC_RefGene_Name	UCSC_RefGene_Accession	UCSC_RefGene_Group	UCSC_CpG_Islands_Name	Relation_to_UCSC_CpG_Island	Enhancer	HMM_Island	Regulatory_Feature_Name
cg10832035	-0.74042	0.74042	9.28208	7.08526e-14	1	1	170564889	6	170406814	F	rs71973970				LOC154449	NR_002787	Body	chr6:170564873-170565152	Island		6:170406663-170407070
cg02771240	-0.708154	0.708154	8.45117	2.43546e-12	1	1	193789377	3	195272071	F	rs6808831							chr3:193788481-193789266	S_Shore	TRUE		3:193788099-193789448
cg16783204	0.700697	0.700697	8.27542	5.15812e-12	1	1	89119371	16	87646872	F								chr16:89119306-89119664	Island		16:87646786-87648030	16:89118712-89119741
cg13155421	0.70016	0.70016	8.26298	5.43952e-12	1	1	105717036	3	107199726	R										TRUE
cg18734428	-0.696394	0.696394	8.17647	7.87098e-12	1	1	84322277	15	82113281	R					ADAMTSL3	NM_207517	TSS1500	chr15:84322322-84323771	N_Shore		15:82113267-82114775
cg23115390	-0.693426	0.693426	8.1092	1.04906e-11	1	1	45784526	6	45892504	R										TRUE
cg25365958	-0.690217	0.690217	8.03739	1.42552e-11	1	1	42615991	13	41513991	F								chr13:42614178-42615650	S_Shore		13:41512179-41514202	13:42613702-42616605
cg25925252	-0.688244	0.688244	7.99367	1.71807e-11	1	1	178913683	5	178846289	F	rs35536940									TRUE
cg16302655	-0.68752	0.68752	7.97772	1.8392e-11	1	1	113185879	11	112691089	F					TTC12	NM_017868	5'UTR	chr11:113185332-113185663	S_Shore		11:112690279-112691252	11:113184831-113186202
cg19089701	-0.687415	0.687415	7.97541	1.85736e-11	1	1	126398731	8	126467913	F										TRUE
cg01227537	-0.686981	0.686981	7.96588	1.93453e-11	1	1	147127012	3	148609702	R					ZIC1	NM_003412	TSS200	chr3:147126988-147128999	Island		3:148609651-148609895
cg06370094	-0.683375	0.683375	7.88724	2.70619e-11	1	1	130555091	12	129121044	F	rs10734972										12:129120898-129121055
cg16987982	0.6801	0.6801	7.81677	3.65552e-11	1	1	58082727	5	58118484	F					RAB3C	NM_138453	Body				5:58118438-58118568
cg13331196	-0.679626	0.679626	7.80663	3.81705e-11	1	1	88295591	10	88285571	R								chr10:88295205-88295592	Island	TRUE	10:88285160-88285676	10:88295328-88295592
cg07041999	-0.679566	0.679566	7.80536	3.83782e-11	1	1	2178272	8	2165679	F	rs35132580										8:2165606-2165694
cg24317585	-0.67956	0.67956	7.80523	3.83991e-11	1	1	1936611	1	1926471	F					KIAA1751	NM_001080484	TSS1500	chr1:1935166-1935452	S_Shore
cg20817062	-0.678435	0.678435	7.78128	4.25295e-11	1	1	95285349	1	95057937	F					SLC44A3;SLC44A3	NM_001114106;NM_152369	TSS1500;TSS1500	chr1:95285602-95286319	N_Shore		1:95057928-95058039
cg05289022	0.676384	0.676384	7.73786	5.11811e-11	1	1	98377864	2	97744296	R					TMEM131	NM_015348	Body				2:97744147-97744414	2:98377570-98378141
cg19343034	-0.675934	0.675934	7.72838	5.32933e-11	1	1	49223253	19	53915065	R					MAMSTR	NM_001130915	TSS1500	chr19:49223054-49223312	Island	TRUE	19:53914867-53915184
cg16476991	0.675831	0.675831	7.72621	5.3789e-11	1	1	114831404	13	113849506	R					RASA3	NM_007368	Body					13:114830702-114831785
cg13531667	0.675406	0.675406	7.71727	5.58789e-11	1	1	112825132	5	112853031	F					MCC	NM_001085377	TSS1500	chr5:112823256-112824304	S_Shore
cg01973676	0.675213	0.675213	7.71321	5.68527e-11	1	1	101596404	7	101383124	R					CUX1;CUX1;CUX1	NM_181500;NM_181552;NM_001913	Body;Body;Body			TRUE	7:101382986-101383125
cg20914659	-0.674754	0.674754	7.70359	5.92334e-11	1	1	39171734	6	39279712	R					KCNK5	NM_003740	Body			TRUE
cg18783374	-0.674517	0.674517	7.69862	6.05016e-11	1	1	55474945	17	52829944	F					MSI2;MSI2	NM_138962;NM_170721	Body;Body			TRUE
cg16727774	-0.67414	0.67414	7.69074	6.25676e-11	1	1	87958281	16	86515782	R					CA5A	NM_001739	Body			TRUE	16:86515751-86516011	16:87958155-87958348
cg21205855	-0.674019	0.674019	7.68821	6.32464e-11	1	1	61563866	8	61726420	R								chr8:61564204-61565152	N_Shore
cg06066587	-0.672358	0.672358	7.65358	7.33044e-11	1	1	49448678	16	48006179	R											16:48006179-48006384
cg22605290	-0.672275	0.672275	7.65186	7.38439e-11	1	1	130757223	10	130647213	F											10:130647143-130647360
cg08400159	-0.672142	0.672142	7.6491	7.47178e-11	1	1	45947786	20	45381193	F					ZMYND8;ZMYND8;LOC100131496;ZMYND8	NM_183048;NM_183047;NR_024594;NM_012408	Body;Body;Body;Body			TRUE		20:45947664-45947863
cg01489441	-0.671914	0.671914	7.64438	7.62356e-11	1	1	1764111	16	1704112	R					MAPK8IP3;MAPK8IP3	NM_001040439;NM_015133	Body;Body			TRUE	16:1704099-1704480
cg23833461	-0.671646	0.671646	7.63882	7.80624e-11	1	1	9929528	17	9870253	R					GAS7;GAS7;GAS7;GAS7	NM_001130831;NM_201432;NM_201433;NM_001130831	1stExon;Body;Body;5'UTR			TRUE
cg05617980	-0.671287	0.671287	7.63139	8.05735e-11	1	1	3373405	4	3343203	R					RGS12;RGS12;RGS12	NM_198229;NM_198227;NM_002926	Body;Body;Body	chr4:3374733-3374998	N_Shore		4:3343141-3343482
cg00648184	-0.67027	0.67027	7.61038	8.81189e-11	1	1	60828157	17	58181889	R					MARCH10;MARCH10	NM_001100875;NM_152598	Body;Body			TRUE	17:58181815-58182268
cg00804179	-0.668919	0.668919	7.5826	9.91881e-11	1	1	13083974	3	13058974	F					IQSEC1	NM_001134382	Body				3:13058892-13059010
cg16988611	-0.668819	0.668819	7.58054	1.00059e-10	1	1	82224946	10	82214926	R		rs76080317			TSPAN14;TSPAN14	NM_001128309;NM_030927	5'UTR;5'UTR			TRUE		10:82224638-82225262
cg03132824	-0.668634	0.668634	7.57674	1.01691e-10	1	1	3373006	4	3342804	R					RGS12;RGS12;RGS12	NM_198229;NM_198227;NM_002926	Body;Body;Body	chr4:3374733-3374998	N_Shore	TRUE	4:3342639-3342810
cg08782899	0.668499	0.668499	7.57399	1.02889e-10	1	1	79652389	17	77262794	R					ARL16;HGS	NM_001040025;NM_004712	TSS1500;Body	chr17:79650194-79651447	S_Shore		17:77262649-77262801
cg19651003	0.668173	0.668173	7.56732	1.05854e-10	1	1	583049	19	534049	R					BSG;BSG;BSG	NM_001728;NM_198589;NM_198591	3'UTR;3'UTR;3'UTR	chr19:581325-581599	S_Shore	TRUE	19:533951-534145
cg27242132	-0.667223	0.667223	7.54791	1.14975e-10	1	1	81119178	4	81338202	R					PRDM8;PRDM8	NM_020226;NM_001099403	5'UTR;5'UTR	chr4:81119095-81119391	Island		4:81338101-81338498	4:81118358-81119242
cg26814987	-0.666233	0.666233	7.52775	1.25274e-10	1	1	124773668	12	123339621	F	rs11834869				FAM101A	NM_181709	TSS200			TRUE		12:124773542-124774191
cg15311814	-0.665917	0.665917	7.52135	1.28737e-10	1	1	35296213	7	35262738	F								chr7:35296921-35298218	N_Shore		7:35262449-35262859
cg03969515	-0.665916	0.665916	7.52133	1.28745e-10	1	1	16553267	1	16425854	R								chr1:16553326-16553660	N_Shore	TRUE
cg18104919	-0.665033	0.665033	7.50343	1.38933e-10	1	1	7851396	5	7904396	F					C5orf49	NM_001089584	TSS200	chr5:7850957-7851413	Island		5:7903707-7904645	5:7849934-7851840
cg19846609	-0.664623	0.664623	7.49514	1.43926e-10	1	1	124999394	11	124504604	F										TRUE	11:124504523-124504673
cg18059369	0.664003	0.664003	7.48263	1.51788e-10	1	1	44543173	20	43976580	F	rs79469818							chr20:44539729-44540099	S_Shelf
cg05701403	-0.663837	0.663837	7.47928	1.53969e-10	1	1	16947551	11	16904127	R					PLEKHA7	NM_175058	Body	chr11:16946392-16947398	S_Shore	TRUE	11:16903022-16904176
cg09739398	0.663589	0.663589	7.4743	1.57266e-10	1	1	47416886	11	47373462	F								chr11:47416357-47416598	S_Shore			11:47415567-47417209
cg03419014	-0.663327	0.663327	7.46903	1.60832e-10	1	1	38362742	21	37284612	F					HLCS	NM_000411	TSS1500	chr21:38362015-38362868	Island		21:37283856-37284855	21:38361807-38363195
cg12473943	-0.662855	0.662855	7.45955	1.6745e-10	1	1	24584744	22	22914744	F					SUSD2	NM_019601	3'UTR	chr22:24584178-24584384	S_Shore			22:24584370-24584781
cg20098854	0.662365	0.662365	7.44972	1.74596e-10	1	1	898407	8	888407	R											8:886938-890142
cg26354493	-0.662255	0.662255	7.44751	1.76241e-10	1	1	4305072	19	4256072	F					FSD1	NM_024333	Body	chr19:4304542-4305122	Island		19:4255543-4256112	19:4303718-4305544
cg03890951	-0.662162	0.662162	7.44564	1.77651e-10	1	1	86233583	16	84791084	R										TRUE	16:84791072-84791184
cg05152764	-0.66196	0.66196	7.4416	1.80729e-10	1	1	50883366	22	49230232	F	rs9617007				SAPS2	NM_014678	3'UTR	chr22:50885457-50885710	N_Shelf	TRUE		22:50883326-50884334
cg03571393	-0.661732	0.661732	7.43704	1.84269e-10	1	1	101244373	14	100314126	F	rs77314420										14:100314050-100314431
cg26106778	-0.66153	0.66153	7.43301	1.87449e-10	1	1	33175147	6	33283125	F					RING1;MIR219-1	NM_002931;NR_029633	TSS1500;TSS1500	chr6:33175561-33176387	N_Shore			6:33175009-33175205
cg08976687	0.661312	0.661312	7.42864	1.90963e-10	1	1	85515537	2	85369048	F					TCF7L1	NM_031283	Body			TRUE
cg11346722	-0.661039	0.661039	7.4232	1.95432e-10	1	1	34512215	6	34620193	R					SPDEF	NM_012391	Body	chr6:34512063-34512266	Island	TRUE
cg06582782	-0.660567	0.660567	7.41379	2.03409e-10	1	1	5621261	12	5491522	R										TRUE	12:5491443-5491523	12:5621007-5621756
cg26666428	-0.660404	0.660404	7.41056	2.06224e-10	1	1	132002170	10	131892160	F	rs11017132										10:131891978-131892161
cg27367170	-0.659978	0.659978	7.40208	2.1379e-10	1	1	5488628	10	5478628	F	rs11558827				NET1;NET1;NET1	NM_001047160;NM_005863;NM_005863	Body;5'UTR;1stExon	chr10:5488484-5488686	Island		10:5478529-5478686	10:5488169-5489296
cg16674433	-0.659775	0.659775	7.39806	2.17475e-10	1	1	19314408	17	19255001	F					RNF112	NM_007148	TSS200
cg24068468	-0.659325	0.659325	7.38912	2.25897e-10	1	1	5488535	10	5478535	F	rs7090012				NET1;NET1	NM_001047160;NM_005863	Body;TSS200	chr10:5488484-5488686	Island		10:5478529-5478686	10:5488169-5489296
cg12355677	-0.659219	0.659219	7.38702	2.27919e-10	1	1	168479787	6	168222636	F	rs41266315	rs11750985			FRMD1;FRMD1	NM_024919;NM_024919	5'UTR;1stExon	chr6:168479566-168479809	Island		6:168222498-168222637
cg19713567	-0.659019	0.659019	7.38306	2.31786e-10	1	1	37895429	17	35148955	F					GRB7;GRB7	NM_005310;NM_001030002	5'UTR;5'UTR				17:35148935-35148987
cg00805619	-0.658991	0.658991	7.3825	2.32343e-10	1	1	134420623	10	134270613	R					INPP5A	NM_005539	Body				10:134270489-134271324
cg09760963	-0.658795	0.658795	7.37863	2.36188e-10	1	1	154680808	4	154900258	R					RNF175	NM_173662	Body	chr4:154680774-154681377	Island		4:154899998-154900811	4:154680691-154681508
cg22507023	0.658188	0.658188	7.36662	2.48557e-10	1	1	55946195	17	53301194	R					CUEDC1	NM_017949	Body			TRUE		17:55945132-55946227
cg11580676	0.658187	0.658187	7.36661	2.48561e-10	1	1	156211415	1	154478039	R					BGLAP	NM_199173	TSS1500	chr1:156215368-156215899	N_Shelf
cg14040679	-0.657758	0.657758	7.35815	2.57661e-10	1	1	98811442	9	97851263	F											9:97851168-97851797
cg05821789	-0.657508	0.657508	7.35321	2.63118e-10	1	1	122848098	11	122353308	R								chr11:122847494-122848608	Island		11:122352705-122353802
cg09221960	-0.657324	0.657324	7.34958	2.67206e-10	1	1	120434710	11	119939920	R								chr11:120434822-120435940	N_Shore
cg01231543	-0.657044	0.657044	7.34408	2.73518e-10	1	1	68741748	16	67299249	R
cg05186311	-0.656877	0.656877	7.3408	2.77363e-10	1	1	131758454	10	131648444	R					EBF3	NM_001005463	Body	chr10:131756690-131758787	Island		10:131648176-131648740
cg21986027	-0.656761	0.656761	7.33852	2.80055e-10	1	1	169238138	6	168980063	F	rs12523908										6:168980063-168980193
cg07053114	0.656285	0.656285	7.32917	2.91396e-10	1	1	129794994	10	129684984	F					PTPRE	NM_006504	5'UTR
cg06398242	-0.656156	0.656156	7.32664	2.94548e-10	1	1	46049176	2	45902680	R					PRKCE	NM_005400	Body			TRUE
cg04526584	-0.656016	0.656016	7.3239	2.97989e-10	1	1	115860606	10	115850596	F	rs12781886							chr10:115860679-115861093	N_Shore	TRUE	10:115850529-115851073
cg19283806	0.655657	0.655657	7.31687	3.07015e-10	1	1	66389420	18	64540400	F					CCDC102B	NM_001093729	5'UTR					18:66388995-66389733
cg12065228	0.655598	0.655598	7.3157	3.08542e-10	1	1	19652788	1	19525375	R					PQLC2;PQLC2;PQLC2	NM_001040125;NM_017765;NM_001040126	Body;Body;Body				1:19525371-19525487
cg23495453	-0.655567	0.655567	7.31511	3.09318e-10	1	1	38135185	5	38170942	R											5:38170649-38170943
cg11252953	0.655054	0.655054	7.30508	3.22772e-10	1	1	80358829	17	77952118	R					C17orf101;C17orf101	NM_175902;NM_024648	Body;Body	chr17:80361614-80362151	N_Shelf		17:77952075-77952209	17:80358517-80359114
cg21653641	-0.655039	0.655039	7.30479	3.23176e-10	1	1	49222892	19	53914704	F					MAMSTR	NM_001130915	5'UTR	chr19:49223054-49223312	N_Shore	TRUE		19:49222676-49222949
cg15743907	-0.65446	0.65446	7.29348	3.39065e-10	1	1	144994542	1	143705899	R					PDE4DIP;PDE4DIP;PDE4DIP;PDE4DIP	NM_022359;NM_001002812;NM_014644;NM_001002810	Body;Body;Body;Body			TRUE		1:144994118-144994793
cg08043592	-0.654281	0.654281	7.29	3.44099e-10	1	1	56687388	19	61379200	R		rs72490747			GALP;GALP;GALP;GALP	NM_001145546;NM_001145546;NM_033106;NM_033106	1stExon;5'UTR;1stExon;5'UTR
cg15840891	0.653551	0.653551	7.27578	3.655e-10	1	1	102133972	2	101500404	R										TRUE
cg01812571	0.653525	0.653525	7.27529	3.66258e-10	1	1	132970724	12	131480797	R								chr12:132972695-132972941	N_Shore		12:131480715-131481101
cg13593391	-0.653375	0.653375	7.27237	3.70835e-10	1	1	132582488	11	132087698	F					OPCML;OPCML	NM_002545;NM_001012393	Body;Body			TRUE	11:132087690-132087893
cg26232412	0.653157	0.653157	7.26815	3.77533e-10	1	1	40600635	15	38387927	R					PLCB2	NM_004573	TSS1500			TRUE
cg19269511	-0.653008	0.653008	7.26524	3.82214e-10	1	1	132890839	10	132780829	R					TCERG1L	NM_174937	3'UTR	chr10:132893428-132893688	N_Shelf		10:132780829-132780887
cg03594908	-0.652287	0.652287	7.25129	4.05517e-10	1	1	25897344	7	25863869	F	rs966042							chr7:25898237-25898771	N_Shore		7:25863683-25863881	7:25897150-25897576
cg13924996	0.652103	0.652103	7.24771	4.11708e-10	1	1	67053829	11	66810405	F					ADRBK1	NM_001619	3'UTR	chr11:67052394-67053110	S_Shore		11:66810405-66810506	11:67053490-67054392
cg15754594	-0.651996	0.651996	7.24566	4.15314e-10	1	1	106184688	2	105551120	R										TRUE	2:105551073-105551246	2:106184610-106185055
cg02633229	-0.651154	0.651154	7.2294	4.44956e-10	1	1	40674878	15	38462170	F	rs17733008				C15orf23;C15orf23;C15orf23	NM_001142762;NM_001142761;NM_033286	TSS200;TSS200;TSS200	chr15:40675019-40675628	N_Shore			15:40674598-40676197
cg13006424	0.650287	0.650287	7.21271	4.77558e-10	1	1	98377939	2	97744371	R					TMEM131	NM_015348	Body				2:97744147-97744414	2:98377570-98378141
cg09718071	0.650269	0.650269	7.21237	4.78251e-10	1	1	50568845	3	50543849	R										TRUE
cg08055994	-0.650244	0.650244	7.21188	4.79247e-10	1	1	109190922	2	108557354	F										TRUE
cg25859670	-0.650147	0.650147	7.21003	4.83023e-10	1	1	132031417	11	131536627	F	rs3936012				NTM;NTM;NTM;NTM	NM_001144059;NM_001048209;NM_001144058;NM_016522	Body;Body;Body;Body				11:131536627-131536905
cg01578164	-0.649643	0.649643	7.20034	5.03259e-10	1	1	125243251	12	123809204	F		rs78053251									12:123808831-123809208
cg14072016	-0.649425	0.649425	7.19618	5.12221e-10	1	1	384652	10	374652	F					DIP2C	NM_014974	Body	chr10:387294-387544	N_Shelf		10:374462-374653
cg10964944	-0.649395	0.649395	7.19559	5.13483e-10	1	1	142384901	8	142454083	R		rs66520550								TRUE	8:142454034-142454129
cg12598235	-0.64938	0.64938	7.1953	5.14127e-10	1	1	89921182	15	87722186	R					LOC254559	NR_015411	TSS200	chr15:89920793-89922768	Island		15:87721814-87723857	15:89921026-89921431
cg10892403	-0.649021	0.649021	7.18843	5.29309e-10	1	1	62676929	11	62433505	F					CHRM1	NM_000738	3'UTR			TRUE
cg20451986	0.648833	0.648833	7.18485	5.37405e-10	1	1	133928302	11	133433512	F											11:133433475-133433567	11:133928086-133928366
cg12893736	-0.648808	0.648808	7.18435	5.38525e-10	1	1	72429636	17	69941231	F					GPRC5C;GPRC5C	NM_018653;NM_022036	TSS200;Body	chr17:72426783-72428977	S_Shore
cg21969566	0.647643	0.647643	7.16213	5.91678e-10	1	1	11447922	19	11308922	R					RAB3D	NM_004283	Body	chr19:11450016-11450414	N_Shelf			19:11447893-11448207
cg02569823	-0.647252	0.647252	7.15469	6.10614e-10	1	1	5851330	6	5796329	F								chr6:5851610-5851841	N_Shore		6:5796329-5796475	6:5851064-5852123
cg19373545	-0.647178	0.647178	7.15326	6.14305e-10	1	1	36771793	1	36544380	R					C1orf113;C1orf113	NM_024676;NM_001162530	TSS1500;TSS200	chr1:36771830-36773009	N_Shore
cg09866743	-0.646673	0.646673	7.14367	6.39759e-10	1	1	35706038	3	35681042	R					ARPP-21	NM_016300	5'UTR				3:35681030-35681132
cg14085060	-0.646329	0.646329	7.13715	6.57671e-10	1	1	107827215	9	106867036	R										TRUE
cg07704554	-0.6461	0.6461	7.13282	6.69843e-10	1	1	72931736	17	70443331	F					OTOP3	NM_178233	TSS200	chr17:72931729-72932601	Island		17:70443331-70444184
cg24457026	0.645546	0.645546	7.12231	7.00283e-10	1	1	42426018	17	39781544	R					GRN	NM_002087	5'UTR					17:42425521-42426060
cg15232539	-0.645386	0.645386	7.11929	7.09292e-10	1	1	19459672	8	19503952	F		rs28440957			CSGALNACT1;CSGALNACT1;CSGALNACT1;CSGALNACT1	NM_001130518;NM_001130518;NR_024040;NM_018371	1stExon;5'UTR;Body;5'UTR	chr8:19459905-19460137	N_Shore
cg02639667	-0.645141	0.645141	7.11467	7.23304e-10	1	1	154092321	5	154072514	F		rs28759298			LARP1	NM_015315	TSS200			TRUE
cg15020801	0.645009	0.645009	7.11217	7.31001e-10	1	1	46022809	17	43377808	F	rs61165779				PNPO	NM_018129	Body
cg03127558	-0.644777	0.644777	7.1078	7.44645e-10	1	1	49223278	19	53915090	R					MAMSTR	NM_001130915	TSS1500	chr19:49223054-49223312	Island	TRUE	19:53914867-53915184
cg08266311	-0.64468	0.64468	7.10596	7.50455e-10	1	1	37990443	4	37666838	R					TBC1D1	NM_015173	Body			TRUE
cg14590369	0.644582	0.644582	7.10411	7.56344e-10	1	1	18113585	19	17974585	F					ARRDC2	NM_001025604	Body	chr19:18111566-18112481	S_Shore		19:17974388-17974605	19:18113474-18113610
cg08110688	-0.644491	0.644491	7.1024	7.61827e-10	1	1	39728454	17	36981980	R					KRT9	NM_000226	TSS200
cg16624482	-0.644473	0.644473	7.10205	7.62961e-10	1	1	43548126	21	42421195	R					UMODL1;UMODL1	NM_173568;NM_001004416	Body;Body	chr21:43547871-43548089	S_Shore		21:42421100-42421196
cg01238672	-0.64444	0.64444	7.10145	7.64919e-10	1	1	170232143	6	169974068	F											6:169973782-169974210	6:170231018-170232864
cg18469036	-0.644434	0.644434	7.10132	7.65311e-10	1	1	504497	10	494497	F					DIP2C	NM_014974	Body			TRUE	10:494452-494519
cg24322131	-0.644387	0.644387	7.10043	7.68212e-10	1	1	45971503	21	44795931	R					KRTAP10-2;C21orf29	NM_198693;NM_144991	TSS200;Body
cg26226110	0.644348	0.644348	7.0997	7.70599e-10	1	1	1395945	1	1385808	R					ATAD3C	NM_001039211	Body	chr1:1396085-1396338	N_Shore
cg21182196	-0.644043	0.644043	7.09395	7.89546e-10	1	1	95786801	14	94856554	R					CLMN	NM_024734	TSS1500	chr14:95785752-95786151	S_Shore			14:95785017-95786946
cg08599635	-0.643783	0.643783	7.08906	8.06041e-10	1	1	78496508	16	77054009	R					WWOX	NM_016373	Body				16:77053963-77054030
cg26203328	0.643632	0.643632	7.08623	8.15771e-10	1	1	45018905	15	42806197	F	rs8023272									TRUE		15:45018733-45019172
cg26419728	-0.643628	0.643628	7.08615	8.16015e-10	1	1	43604860	11	43561436	R								chr11:43602545-43603215	S_Shore	TRUE	11:43561329-43561486
cg00326131	-0.643536	0.643536	7.08443	8.21999e-10	1	1	74668477	2	74521985	R					RTKN;RTKN;RTKN	NM_001015055;NM_033046;NM_001015056	Body;TSS1500;TSS1500	chr2:74667593-74669403	Island		2:74521141-74522952	2:74667057-74668479
cg02352281	0.643416	0.643416	7.08217	8.29876e-10	1	1	46139305	3	46114309	R		rs62243876								TRUE		3:46139269-46139386
cg18087953	-0.643285	0.643285	7.07972	8.38531e-10	1	1	68964113	11	68720689	F	rs55814684										11:68720313-68720773
cg13909661	0.643258	0.643258	7.0792	8.40354e-10	1	1	26386833	12	26278100	R					SSPN;SSPN	NM_005086;NM_001135823	3'UTR;3'UTR
cg10408284	-0.643254	0.643254	7.07913	8.40617e-10	1	1	48912327	17	46267326	R					WFIKKN2	NM_175575	TSS1500			TRUE	17:46267148-46267375
cg26951440	-0.643179	0.643179	7.07772	8.45647e-10	1	1	101291272	10	101281262	R					NKX2-3	NM_145285	TSS1500	chr10:101292436-101292851	N_Shore		10:101280564-101281358
cg16889557	-0.643114	0.643114	7.0765	8.49999e-10	1	1	50426531	12	48712798	R								chr12:50426552-50426918	N_Shore	TRUE	12:48712798-48713153
cg25235958	-0.643058	0.643058	7.07545	8.53809e-10	1	1	79797058	17	77390346	R								chr17:79799286-79799624	N_Shelf		17:77390267-77390495
cg24703661	0.643016	0.643016	7.07466	8.56647e-10	1	1	42381258	19	47073098	R					CD79A;CD79A;CD79A;CD79A	NM_001783;NM_001783;NM_021601;NM_021601	1stExon;5'UTR;1stExon;5'UTR					19:42380991-42381409
cg23076537	-0.64295	0.64295	7.07342	8.61155e-10	1	1	93643678	10	93633658	F								chr10:93647052-93647393	N_Shelf
cg20705321	0.642874	0.642874	7.072	8.66339e-10	1	1	10958970	19	10819970	R					C19orf38	NM_001136482	TSS200
cg19163395	0.642745	0.642745	7.06958	8.75246e-10	1	1	42164433	17	39519959	R					HDAC5;HDAC5	NM_001015053;NM_005474	Body;Body			TRUE
cg07960360	-0.642478	0.642478	7.06457	8.93977e-10	1	1	96128403	14	95198156	R					TCL6	NR_028288	Body					14:96128200-96128470
cg26924392	-0.642166	0.642166	7.05874	9.16277e-10	1	1	75238749	17	72750344	F											17:72750242-72750345
cg06832898	0.642161	0.642161	7.05866	9.16605e-10	1	1	89033785	16	87561286	R					CBFA2T3	NM_005187	Body	chr16:89033529-89033786	Island		16:87561043-87561848	16:89033716-89033956
cg24128045	-0.641762	0.641762	7.05119	9.45973e-10	1	1	54174606	19	58866418	R					MIR1323	NR_031568	TSS1500
cg11357746	-0.641612	0.641612	7.04839	9.5725e-10	1	1	114837887	12	113322270	R					TBX5;TBX5;TBX5;TBX5	NM_000192;NM_181486;NM_080717;NM_080718	Body;Body;Body;Body	chr12:114838312-114838889	N_Shore	TRUE	12:113321714-113322970
cg04587617	-0.641492	0.641492	7.04615	9.66336e-10	1	1	37907944	17	35161470	R								chr17:37910088-37911190	N_Shelf
cg18400281	0.641163	0.641163	7.04001	9.91732e-10	1	1	24633303	10	24673309	F					KIAA1217;KIAA1217;KIAA1217	NM_019590;NM_001098500;NM_001098501	Body;Body;Body			TRUE
cg10772185	0.641022	0.641022	7.03738	1.00283e-09	1	1	34320548	10	34360554	R										TRUE
cg09029902	0.640956	0.640956	7.03615	1.00805e-09	1	1	52199594	20	51633001	R					ZNF217;ZNF217	NM_006526;NM_006526	5'UTR;1stExon	chr20:52198058-52198400	S_Shore
cg08847856	-0.640661	0.640661	7.03065	1.03173e-09	1	1	106184698	2	105551130	R										TRUE	2:105551073-105551246	2:106184610-106185055
cg20558230	0.64066	0.64066	7.03064	1.03175e-09	1	1	484149	5	537149	F	rs10462621				SLC9A3	NM_004174	Body	chr5:481639-482225	S_Shore		5:536994-538418
cg03556869	-0.6405	0.6405	7.02766	1.04485e-09	1	1	149358767	6	149400460	F	rs78865417				UST	NM_005715	Body			TRUE	6:149400433-149400496
cg21481503	-0.640499	0.640499	7.02764	1.04492e-09	1	1	54655317	17	52010316	R										TRUE	17:52010305-52010354
cg26376241	0.640498	0.640498	7.02762	1.04504e-09	1	1	65594021	2	65447525	R					SPRED2;SPRED2	NM_001128210;NM_181784	TSS200;Body			TRUE
cg26336059	-0.640245	0.640245	7.02292	1.06596e-09	1	1	153958977	1	152225601	R					RAB13	NM_002870	TSS200				1:152225286-152225602	1:153958959-153959765
cg26116950	-0.640242	0.640242	7.02286	1.06624e-09	1	1	41582017	12	39868284	R					PDZRN4	NM_001164595	TSS1500	chr12:41582155-41582975	N_Shore		12:39868171-39869242
cg08075204	0.640231	0.640231	7.02266	1.06715e-09	1	1	51718112	12	50004379	F					BIN2	NM_016293	TSS200				12:50003941-50004609	12:51716542-51718520
cg02680487	-0.640139	0.640139	7.02095	1.07487e-09	1	1	30851529	6	30959508	F					DDR1;DDR1	NM_001954;NM_013993	TSS1500;TSS1500	chr6:30852102-30852676	N_Shore
cg27143204	-0.63996	0.63996	7.01763	1.09004e-09	1	1	54530375	5	54566132	F					CCNO	NM_021147	TSS1500	chr5:54528095-54528404	S_Shore		5:54566036-54566194
cg00776080	-0.639537	0.639537	7.00978	1.1268e-09	1	1	53442322	12	51728589	R					TENC1;TENC1	NM_198316;NM_015319	5'UTR;TSS1500	chr12:53440579-53440840	S_Shore	TRUE		12:53441876-53443325
cg24654177	-0.639257	0.639257	7.00458	1.15179e-09	1	1	58791257	15	56578549	R					LIPC	NM_000236	Body			TRUE
cg08623515	-0.639101	0.639101	7.00169	1.16595e-09	1	1	170565117	6	170407042	F	rs71647776				LOC154449	NR_002787	Body	chr6:170564873-170565152	Island		6:170406663-170407070
cg22234930	0.639004	0.639004	6.99989	1.17483e-09	1	1	72519739	15	70306793	F	rs8192366				PKM2;PKM2;PKM2	NM_182470;NM_002654;NM_182471	5'UTR;5'UTR;5'UTR	chr15:72522131-72524238	N_Shelf			15:72518461-72519760
cg01980591	-0.638909	0.638909	6.99813	1.18356e-09	1	1	1423823	8	1411230	R											8:1411053-1411285
cg00664609	-0.638868	0.638868	6.99738	1.18732e-09	1	1	2198075	16	2138076	R					RAB26	NM_014353	TSS1500	chr16:2198455-2199129	N_Shore			16:2198042-2199151
cg12431087	-0.638835	0.638835	6.99676	1.19045e-09	1	1	71355122	3	71437812	F					FOXP1;FOXP1	NM_032682;NM_001012505	5'UTR;5'UTR
cg23105130	-0.638785	0.638785	6.99584	1.19509e-09	1	1	144799022	8	144871010	R					MAPK15	NM_139021	Body	chr8:144798487-144799038	Island	TRUE		8:144798119-144799295
cg16241684	0.638643	0.638643	6.99321	1.2084e-09	1	1	101711890	14	100781643	F	rs74657246										14:100781355-100782400
cg10673833	0.638443	0.638443	6.98952	1.22739e-09	1	1	45018849	7	44985374	R					MYO1G	NM_033054	TSS200					7:45018258-45019154
cg04689606	0.638441	0.638441	6.98948	1.22758e-09	1	1	116019713	10	116009703	F	rs7902414				VWA2	NM_198496	Body			TRUE
cg04968532	-0.638303	0.638303	6.98694	1.24084e-09	1	1	68963993	11	68720569	R											11:68720313-68720773
cg02830202	-0.638277	0.638277	6.98645	1.24339e-09	1	1	86953383	16	85510884	R											16:85510459-85510912
cg08340737	-0.63822	0.63822	6.98541	1.24888e-09	1	1	54324544	12	52610811	R		rs77117260						chr12:54321301-54321721	S_Shelf		12:52610809-52610855
cg27507254	-0.637876	0.637876	6.97904	1.28287e-09	1	1	43206037	1	42978624	F					CLDN19;CLDN19	NM_148960;NM_001123395	TSS200;TSS200	chr1:43204115-43204323	S_Shore
cg08515811	0.637535	0.637535	6.97277	1.31728e-09	1	1	77921489	17	75536084	R		rs75937006			TBC1D16	NM_019020	Body	chr17:77922721-77922973	N_Shore		17:75535895-75536207
cg20597486	0.637502	0.637502	6.97216	1.32066e-09	1	1	158979841	1	157246465	R					IFI16;IFI16	NM_005531;NM_005531	5'UTR;1stExon					1:158979258-158979859
cg10142520	0.637421	0.637421	6.97066	1.32902e-09	1	1	65344604	11	65101180	F					EHBP1L1	NM_001099409	Body	chr11:65343329-65343849	S_Shore			11:65344436-65345014
cg01966791	0.637371	0.637371	6.96974	1.33423e-09	1	1	62572875	20	62043319	F					MIR1914;UCKL1	NR_031735;NM_017859	Body;Body	chr20:62571738-62572556	S_Shore		20:62041964-62044231	20:62572435-62573464
cg01413566	-0.63679	0.63679	6.95905	1.39574e-09	1	1	43750640	1	43523227	R					C1orf210;C1orf210	NM_182517;NM_001164829	5'UTR;5'UTR			TRUE
cg14205519	0.636768	0.636768	6.95864	1.39813e-09	1	1	139925750	9	139045571	R					C9orf139;FUT7	NM_207511;NM_004479	5'UTR;Body	chr9:139925243-139925996	Island		9:139045026-139045817
cg19950606	0.636687	0.636687	6.95717	1.40687e-09	1	1	76121276	17	73632871	F	rs12449858				TMC6;TMC6	NM_001127198;NM_007267	Body;Body				17:73632795-73633165	17:76120092-76121827
cg18100079	0.636627	0.636627	6.95606	1.41346e-09	1	1	98640309	8	98709485	F								chr8:98636694-98636904	S_Shelf			8:98640301-98640553
cg05729490	0.636354	0.636354	6.95103	1.44374e-09	1	1	27404187	7	27370712	R										TRUE		7:27404126-27404310
cg13098318	-0.636332	0.636332	6.95064	1.44612e-09	1	1	34663277	6	34771255	R					C6orf106;C6orf106	NM_024294;NM_022758	Body;Body	chr6:34664072-34664407	N_Shore
cg15961693	-0.636324	0.636324	6.9505	1.447e-09	1	1	139689053	6	139730746	R										TRUE
cg17140381	-0.636184	0.636184	6.94793	1.46275e-09	1	1	17091975	1	16964562	R		rs59201459			MST1P9	NR_002729	TSS1500
cg03332903	-0.636112	0.636112	6.94661	1.47094e-09	1	1	136647704	6	136689397	R										TRUE
cg06358671	-0.636112	0.636112	6.9466	1.47101e-09	1	1	5976157	4	6027058	F	rs78104477				C4orf50	NM_207405	Body				4:6026964-6027085
cg04829364	-0.635879	0.635879	6.94233	1.4977e-09	1	1	131615325	12	130181278	F					GPR133	NM_198827	Body				12:130181162-130181305
cg24083367	-0.635679	0.635679	6.93866	1.52107e-09	1	1	48428997	20	47862404	R					SLC9A8	NM_015266	TSS1500	chr20:48429172-48429645	N_Shore			20:48428556-48430118
cg07745674	-0.635611	0.635611	6.93742	1.52903e-09	1	1	124171207	8	124240388	R								chr8:124172800-124173541	N_Shore		8:124240171-124240424
cg18081375	0.635354	0.635354	6.93271	1.55967e-09	1	1	2323938	11	2280514	R					TSPAN32;C11orf21;C11orf21	NM_139022;NR_024621;NM_001142946	Body;TSS1500;TSS1500
cg19308375	0.6352	0.6352	6.92989	1.57833e-09	1	1	228324937	2	228033181	R										TRUE		2:228324809-228325117
cg18132262	-0.634787	0.634787	6.92234	1.62933e-09	1	1	99971238	7	99809174	F					PILRA;PILRA;PILRA;PILRA;PILRA;PILRA	NM_178272;NM_013439;NM_178272;NM_013439;NM_178273;NM_178273	5'UTR;1stExon;1stExon;5'UTR;1stExon;5'UTR
cg06679494	0.634718	0.634718	6.92109	1.63799e-09	1	1	6921295	17	6862019	R					MIR497;MIR195	NR_030178;NR_029712	Body;TSS1500	chr17:6917569-6918539	S_Shelf
cg02477603	-0.634703	0.634703	6.92081	1.63986e-09	1	1	125034296	10	125024286	F										TRUE	10:125024275-125024306
cg25902889	-0.634655	0.634655	6.91993	1.64598e-09	1	1	4305090	19	4256090	F				TRUE	FSD1	NM_024333	Body	chr19:4304542-4305122	Island		19:4255543-4256112	19:4303718-4305544
cg24746666	0.63451	0.63451	6.9173	1.66433e-09	1	1	201342647	2	201050892	F					SPATS2L;SPATS2L;SPATS2L;SPATS2L	NM_001100422;NM_015535;NM_001100424;NM_001100423	Body;Body;Body;Body				2:201050746-201050893
cg13080282	-0.634414	0.634414	6.91554	1.67671e-09	1	1	24717178	12	24608445	R								chr12:24714956-24716243	S_Shore		12:24608075-24608453
cg27024654	-0.634409	0.634409	6.91545	1.67737e-09	1	1	133904674	5	133932573	R					PHF15	NM_015288	Body			TRUE
cg01741999	-0.634295	0.634295	6.91337	1.69214e-09	1	1	219137824	2	218846068	R					PNKD	NM_015488	Body	chr2:219134787-219135393	S_Shelf
cg16797735	-0.634184	0.634184	6.91135	1.70658e-09	1	1	57653530	16	56211031	F		rs11859370			GPR56;GPR56	NM_001145770;NM_005682	TSS1500;TSS1500
cg27058077	0.634019	0.634019	6.90834	1.72835e-09	1	1	200337470	1	198604093	R										TRUE
cg27549720	-0.633965	0.633965	6.90736	1.7355e-09	1	1	19992167	1	19864754	F					HTR6;HTR6	NM_000871;NM_000871	5'UTR;1stExon	chr1:19991146-19992788	Island	TRUE	1:19863734-19865375
cg26584545	-0.633893	0.633893	6.90605	1.74513e-09	1	1	96183197	12	94707328	F					NTN4	NM_021229	Body	chr12:96183873-96185199	N_Shore			12:96182972-96184811
cg15264020	-0.633414	0.633414	6.89732	1.81046e-09	1	1	61674210	3	61649250	R					PTPRG	NM_002841	Body			TRUE
cg04218760	-0.633406	0.633406	6.89718	1.81151e-09	1	1	45406644	10	44726650	R					TMEM72	NM_001123376	TSS200
cg19871722	-0.633149	0.633149	6.8925	1.84756e-09	1	1	34226580	10	34266586	F										TRUE
cg04605980	-0.63314	0.63314	6.89235	1.84875e-09	1	1	117471700	12	115956083	F	rs11608609	rs75461078								TRUE	12:115956083-115956123
cg25923345	-0.633113	0.633113	6.89186	1.8526e-09	1	1	100304669	7	100142605	F					POP7	NM_005837	Body	chr7:100303014-100304079	S_Shore		7:100142359-100142742	7:100304666-100304806
cg26656287	-0.633088	0.633088	6.8914	1.85618e-09	1	1	1120889	11	1110889	F											11:1110824-1111114	11:1120872-1120991
cg23743911	-0.633015	0.633015	6.89007	1.86656e-09	1	1	86949715	2	86803226	F					RMND5A	NM_022780	Body	chr2:86946401-86948451	S_Shore
cg12925682	0.632999	0.632999	6.88978	1.86885e-09	1	1	38872169	5	38907926	R					OSMR;OSMR	NM_003999;NM_001168355	Body;Body			TRUE
cg26063719	0.632908	0.632908	6.88812	1.88195e-09	1	1	17273187	10	17313193	F					VIM	NM_003380	Body	chr10:17270430-17272617	S_Shore			10:17271905-17273358
cg12520319	0.632862	0.632862	6.8873	1.88846e-09	1	1	101740264	15	99557787	R					CHSY1	NM_014918	Body			TRUE		15:101739970-101740311
cg09527680	-0.632742	0.632742	6.88512	1.90593e-09	1	1	49747745	8	49910298	R								chr8:49747395-49747621	S_Shore		8:49909285-49910538
cg07877900	0.632568	0.632568	6.88197	1.93135e-09	1	1	57576862	16	56134363	F					GPR114;GPR114	NM_153837;NM_153837	1stExon;5'UTR
cg04729004	-0.632567	0.632567	6.88194	1.93155e-09	1	1	128550932	7	128338168	F					KCP;KCP	NM_001135914;NM_199349	TSS200;TSS200	chr7:128550409-128550903	S_Shore			7:128550741-128551016
cg03236137	0.63254	0.63254	6.88146	1.93549e-09	1	1	75401367	17	72912962	R					SEPT9;SEPT9;SEPT9;SEPT9;SEPT9	NM_001113492;NM_001113493;NM_001113491;NM_006640;NM_001113494	Body;Body;Body;Body;Body	chr17:75398284-75398527	S_Shelf			17:75400818-75401475
cg01838863	0.632465	0.632465	6.88009	1.94667e-09	1	1	87736832	16	86294333	R					LOC100129637	NR_024488	Body	chr16:87736652-87736907	Island		16:86294214-86294607
cg16728539	0.632369	0.632369	6.87835	1.96098e-09	1	1	2451169	12	2321430	F					CACNA1C;CACNA1C;CACNA1C;CACNA1C;CACNA1C;CACNA1C;CACNA1C;CACNA1C;CACNA1C;CACNA1C;CACNA1C;CACNA1C;CACNA1C;CACNA1C;CACNA1C;CACNA1C;CACNA1C;CACNA1C;CACNA1C;CACNA1C;CACNA1C;CACNA1C;CACNA1C	NM_001129844;NM_001129827;NM_001129839;NM_001129834;NM_001129841;NM_000719;NM_001129830;NM_001167625;NM_001129843;NM_001167624;NM_001129835;NM_001129837;NM_001167623;NM_001129840;NM_199460;NM_001129833;NM_001129832;NM_001129829;NM_001129846;NM_001129836;NM_001129838;NM_001129831;NM_001129842	Body;Body;Body;Body;Body;Body;Body;Body;Body;Body;Body;Body;Body;Body;Body;Body;Body;Body;Body;Body;Body;Body;Body			TRUE
cg21377489	-0.632148	0.632148	6.87435	1.99431e-09	1	1	102985196	10	102975186	F	rs7070937							chr10:102984182-102990063	Island		10:102975012-102975554
cg14556909	0.632119	0.632119	6.87382	1.99872e-09	1	1	51718088	12	50004355	F					BIN2	NM_016293	TSS200				12:50003941-50004609	12:51716542-51718520
cg14462485	-0.632104	0.632104	6.87356	2.00093e-09	1	1	76565763	14	75635516	F	rs72727815	rs76551659									14:75635200-75635517
cg27165836	-0.632	0.632	6.87167	2.01692e-09	1	1	4193882	1	4093742	R		rs6693173						chr1:4192633-4193243	S_Shore
cg10505902	0.631926	0.631926	6.87032	2.02838e-09	1	1	144892111	1	143603468	F	rs1698709				PDE4DIP;PDE4DIP;PDE4DIP	NM_001002812;NM_001002811;NM_014644	3'UTR;3'UTR;Body
cg02383368	-0.631812	0.631812	6.86827	2.04599e-09	1	1	7684468	19	7590468	F	rs4134869				XAB2	NM_020196	3'UTR	chr19:7685152-7686182	N_Shore
cg24843609	0.631762	0.631762	6.86736	2.05382e-09	1	1	156211434	1	154478058	F	rs34472658				BGLAP	NM_199173	TSS1500	chr1:156215368-156215899	N_Shelf
cg04610450	0.631753	0.631753	6.8672	2.0552e-09	1	1	18280601	19	18141601	R					PIK3R2	NM_005027	3'UTR	chr19:18279514-18280178	S_Shore		19:18141579-18141670	19:18280474-18280807
cg02939659	-0.631565	0.631565	6.8638	2.08484e-09	1	1	102054070	14	101123823	R								chr14:102053868-102054163	Island		14:101123656-101123889
cg06502570	-0.631546	0.631546	6.86346	2.08786e-09	1	1	59832924	20	59266319	R					CDH4	NM_001794	Body	chr20:59826977-59828978	S_Shelf		20:59266221-59266393
cg23671901	-0.63154	0.63154	6.86335	2.08884e-09	1	1	41621118	6	41729096	R					MDFI	NM_005586	Body	chr6:41620950-41621262	Island		6:41728929-41729199
cg21955916	0.6314	0.6314	6.86081	2.11124e-09	1	1	54785127	19	59476939	F					LILRB2;LILRB2	NM_001080978;NM_005874	TSS200;TSS200
cg25020678	0.631259	0.631259	6.85827	2.13391e-09	1	1	682841	10	672841	R					DIP2C	NM_014974	Body	chr10:685033-685407	N_Shelf	TRUE	10:672596-672965
cg21527621	-0.631249	0.631249	6.85808	2.13562e-09	1	1	55013419	1	54786007	R					ACOT11;ACOT11	NM_147161;NM_015547	TSS1500;TSS1500
cg21467371	-0.631157	0.631157	6.85643	2.15051e-09	1	1	79648722	17	77259127	F					ARL16	NM_001040025	3'UTR	chr17:79650194-79651447	N_Shore
cg20719980	-0.631045	0.631045	6.8544	2.16897e-09	1	1	36616441	2	36469945	F					CRIM1	NM_016441	Body			TRUE
cg27436259	-0.630977	0.630977	6.85318	2.18011e-09	1	1	31147017	16	31054518	R					PRSS8;PRSS8	NM_002773;NM_002773	1stExon;5'UTR
cg14294859	-0.630883	0.630883	6.85148	2.19579e-09	1	1	130862556	9	129902377	R					SLC25A25;SLC25A25;SLC25A25;SLC25A25	NM_001006642;NM_052901;NM_001006641;NM_001006643	Body;Body;Body;5'UTR			TRUE
cg02630233	-0.630875	0.630875	6.85133	2.19711e-09	1	1	88482273	16	87009774	R											16:87009725-87009902
cg08843756	-0.630856	0.630856	6.851	2.20017e-09	1	1	63772049	11	63528625	R					MACROD1	NM_014067	Body	chr11:63775346-63775613	N_Shelf
cg20175702	0.630539	0.630539	6.84528	2.25379e-09	1	1	70053398	15	67840452	R												15:70052937-70053663
cg00405688	0.630492	0.630492	6.84444	2.26181e-09	1	1	129534182	10	129424172	F					FOXI2	NM_207426	TSS1500	chr10:129534410-129537366	N_Shore		10:129424097-129424218
cg24662698	-0.630356	0.630356	6.84198	2.28526e-09	1	1	18970515	1	18843102	F					PAX7;PAX7;PAX7	NM_013945;NM_002584;NM_001135254	Body;Body;Body	chr1:18969548-18970739	Island		1:18842025-18843326
cg19827650	-0.63029	0.63029	6.8408	2.29663e-09	1	1	42744301	3	42719305	R					HHATL;HHATL;HHATL	NM_020707;NM_020707;NR_027753	5'UTR;1stExon;TSS1500			TRUE
cg21197336	0.630199	0.630199	6.83916	2.31257e-09	1	1	193587490	3	195070184	R								chr3:193587352-193587889	Island	TRUE	3:195069841-195070840	3:193587480-193587740
cg22679813	-0.630153	0.630153	6.83833	2.32062e-09	1	1	154068736	7	153699669	R					DPP6;DPP6;DPP6	NM_001936;NM_130797;NM_001039350	Body;Body;Body			TRUE
cg25490145	0.629793	0.629793	6.83186	2.38466e-09	1	1	80358850	17	77952139	R					C17orf101;C17orf101	NM_175902;NM_024648	Body;Body	chr17:80361614-80362151	N_Shelf		17:77952075-77952209	17:80358517-80359114
cg04541368	0.629694	0.629694	6.83007	2.40267e-09	1	1	92909429	5	92935185	F					FLJ42709;FLJ42709	NR_021490;NR_021491	Body;Body	chr5:92906239-92908875	S_Shore	TRUE	5:92935166-92935231
cg22851880	-0.629692	0.629692	6.83003	2.40307e-09	1	1	36038701	1	35811288	R					TFAP2E	NM_178548	TSS1500	chr1:36038927-36040051	N_Shore		1:35811251-35813151	1:36038329-36039236
cg23344780	0.629671	0.629671	6.82966	2.40677e-09	1	1	48829487	19	53521299	R					EMP3	NM_001425	5'UTR	chr19:48833394-48833720	N_Shelf
cg25269247	-0.629273	0.629273	6.82251	2.48025e-09	1	1	42401439	17	39756965	F					SLC25A39;SLC25A39	NM_001143780;NM_016016	5'UTR;5'UTR	chr17:42401501-42402427	N_Shore		17:39756927-39757953	17:42401430-42403307
cg09456782	-0.629238	0.629238	6.82188	2.48686e-09	1	1	114146038	13	113194039	F					TMCO3;DCUN1D2	NM_017905;NM_001014283	5'UTR;TSS1500	chr13:114145965-114146172	Island		13:113194010-113194173
cg24486037	-0.629086	0.629086	6.81915	2.51554e-09	1	1	151345181	1	149611805	R					SELENBP1	NM_003944	TSS200			TRUE
cg25192717	-0.629062	0.629062	6.81872	2.52004e-09	1	1	33423156	6	33531134	F	rs80222279				ZBTB9	NM_152735	Body	chr6:33422046-33422530	S_Shore
cg10283844	-0.629043	0.629043	6.81839	2.52362e-09	1	1	10487314	2	10404765	F		rs34092636			HPCAL1;HPCAL1	NM_002149;NM_134421	5'UTR;5'UTR			TRUE
cg10377582	-0.62889	0.62889	6.81564	2.55297e-09	1	1	51612794	12	49899061	R					POU6F1	NR_026893	TSS1500	chr12:51610892-51611724	S_Shore			12:51611999-51612848
cg23471393	-0.628883	0.628883	6.81551	2.55428e-09	1	1	79797038	17	77390326	R								chr17:79799286-79799624	N_Shelf		17:77390267-77390495
cg07184578	-0.628881	0.628881	6.81549	2.55458e-09	1	1	99291343	6	99398064	F	rs9492479							chr6:99291327-99291737	Island	TRUE		6:99291281-99291595
cg20731257	-0.628812	0.628812	6.81424	2.56803e-09	1	1	87883497	2	87664612	F											2:87664612-87664679
cg19253827	-0.628805	0.628805	6.81412	2.56924e-09	1	1	6484007	1	6406594	F	rs3810985				ESPN	NM_031475	TSS1500	chr1:6484503-6485327	N_Shore	TRUE	1:6406594-6407882	1:6482941-6484702
cg02197419	-0.628691	0.628691	6.81207	2.59149e-09	1	1	30042206	6	30150185	R					RNF39;RNF39	NM_170769;NM_025236	Body;Body	chr6:30042918-30043500	N_Shore	TRUE
cg26929272	-0.628597	0.628597	6.81038	2.60997e-09	1	1	88295210	10	88285190	R								chr10:88295205-88295592	Island	TRUE	10:88285160-88285676
cg15240033	0.628572	0.628572	6.80994	2.61478e-09	1	1	3623985	6	3568984	R											6:3568901-3569031
cg00319661	-0.628521	0.628521	6.80903	2.62486e-09	1	1	2632178	5	2685178	F											5:2685143-2685205
cg12309653	0.628449	0.628449	6.80774	2.63909e-09	1	1	37170454	15	34957746	R					LOC145845	NR_024264	Body	chr15:37172473-37173018	N_Shelf	TRUE	15:34957673-34957847
cg21708130	0.6284	0.6284	6.80686	2.64883e-09	1	1	238596537	2	238261276	R					LRRFIP1	NM_001137550	Body	chr2:238599857-238601430	N_Shelf	TRUE		2:238596262-238596907
cg20711812	-0.628335	0.628335	6.80569	2.66189e-09	1	1	1775422	19	1726422	F					ONECUT3	NM_001080488	Body	chr19:1775063-1775534	Island	TRUE	19:1726064-1726526
cg14830003	-0.628328	0.628328	6.80558	2.66317e-09	1	1	38022657	1	37795244	R					DNALI1	NM_003462	1stExon	chr1:38022452-38022719	Island		1:37794946-37795298
cg03044452	-0.62828	0.62828	6.80472	2.67277e-09	1	1	4464024	17	4410773	R					GGT6;GGT6	NM_001122890;NM_153338	TSS200;TSS200
cg26291848	0.628277	0.628277	6.80466	2.67344e-09	1	1	141608316	8	141677498	F					EIF2C2;EIF2C2	NM_012154;NM_001164623	Body;Body			TRUE	8:141677470-141677888
cg22163280	-0.628165	0.628165	6.80266	2.69608e-09	1	1	72423543	17	69935138	F								chr17:72426783-72428977	N_Shelf
cg02389317	0.628148	0.628148	6.80235	2.69957e-09	1	1	76577488	12	75101624	F										TRUE		12:76577436-76577572
cg03794801	-0.628132	0.628132	6.80206	2.70287e-09	1	1	33817159	17	30841272	F	rs79865455				SLFN12L	NM_001145027	Body	chr17:33814234-33814947	S_Shelf		17:30841195-30841393
cg15985132	0.627956	0.627956	6.79892	2.73876e-09	1	1	130642799	11	130148009	R										TRUE
cg09569989	-0.627913	0.627913	6.79816	2.74755e-09	1	1	38053419	4	37729814	F					TBC1D1	NM_015173	Body				4:37729814-37729867
cg26320244	-0.627898	0.627898	6.79789	2.75067e-09	1	1	132663455	12	131229408	F								chr12:132663322-132663748	Island		12:131229338-131229547	12:132662920-132664002
cg05644767	0.627772	0.627772	6.79563	2.77692e-09	1	1	31366118	16	31273619	F	rs77493918				ITGAX	NM_000887	TSS1500
cg04343928	0.627722	0.627722	6.79474	2.78723e-09	1	1	85863576	16	84421077	R								chr16:85863381-85863601	Island
cg11586857	0.62765	0.62765	6.79345	2.80245e-09	1	1	31540136	6	31648115	F	rs56245447	rs2239704			LTA;LTA;LTA	NM_000595;NM_001159740;NM_000595	1stExon;5'UTR;5'UTR					6:31539764-31540869
cg09615821	-0.627609	0.627609	6.79273	2.81093e-09	1	1	70749564	16	69307065	R					VAC14	NM_018052	Body			TRUE
cg19731194	-0.627595	0.627595	6.79247	2.81393e-09	1	1	10887875	1	10810462	F	rs539790										1:10810225-10811239
cg22442430	0.627506	0.627506	6.79088	2.8328e-09	1	1	25876626	1	25749213	F					LDLRAP1	NM_015627	Body			TRUE
cg19565094	0.627375	0.627375	6.78854	2.86075e-09	1	1	71156035	15	68943089	F										TRUE
cg24965479	0.627174	0.627174	6.78497	2.90408e-09	1	1	59216714	17	56571496	F					BCAS3;BCAS3	NM_001099432;NM_017679	Body;Body			TRUE		17:59216280-59217065
cg01962183	0.627108	0.627108	6.78378	2.9186e-09	1	1	1507866	16	1447867	R					CLCN7;CLCN7	NM_001287;NM_001114331	Body;Body	chr16:1505976-1506202	S_Shore		16:1447266-1448204
cg14311134	0.627101	0.627101	6.78366	2.92005e-09	1	1	7414062	19	7320062	R												19:7413425-7414362
cg03654273	0.627055	0.627055	6.78284	2.93018e-09	1	1	19803932	1	19676519	R					CAPZB	NM_004930	Body			TRUE		1:19803354-19804163
cg03238075	-0.627003	0.627003	6.7819	2.94168e-09	1	1	21113363	17	21053955	F					TMEM11;TMEM11	NR_024547;NM_003876	Body;Body	chr17:21116850-21118031	N_Shelf
cg22164298	0.626978	0.626978	6.78146	2.9471e-09	1	1	114276834	4	114496283	F	rs28377576				ANK2;ANK2;ANK2	NM_001148;NM_001127493;NM_020977	Body;Body;Body			TRUE		4:114276626-114277201
cg03044471	-0.626946	0.626946	6.7809	2.95411e-09	1	1	1321009	11	1277585	F	rs34500638				TOLLIP	NM_019009	Body	chr11:1315467-1317115	S_Shelf	TRUE	11:1277579-1277790	11:1320859-1321017
cg12468255	-0.626831	0.626831	6.77885	2.97968e-09	1	1	201617056	1	199883679	F					NAV1	NM_020443	TSS1500	chr1:201617041-201619788	Island		1:199883665-199886396	1:201617004-201617384
cg19223782	0.626807	0.626807	6.77842	2.98497e-09	1	1	503807	11	493807	R					RNH1;RNH1;RNH1;RNH1;RNH1;RNH1;RNH1;RNH1	NM_203384;NM_203385;NM_203387;NM_203388;NM_203383;NM_203389;NM_002939;NM_203386	5'UTR;5'UTR;5'UTR;5'UTR;5'UTR;5'UTR;5'UTR;5'UTR	chr11:504189-504659	N_Shore	TRUE		11:503509-503908
cg00270789	-0.626646	0.626646	6.77556	3.02112e-09	1	1	46919075	16	45476576	F					GPT2;GPT2	NM_133443;NM_001142466	Body;TSS200	chr16:46917849-46918957	S_Shore		16:45475182-45476660
cg12752420	-0.626575	0.626575	6.77429	3.03729e-09	1	1	43751363	1	43523950	R					C1orf210;C1orf210	NM_001164829;NM_182517	TSS200;TSS200			TRUE
cg07319143	-0.626458	0.626458	6.7722	3.06395e-09	1	1	110008063	1	109809586	F					SYPL2	NM_001040709	TSS1500	chr1:110008962-110010124	N_Shore
cg13784312	0.626441	0.626441	6.77191	3.06777e-09	1	1	134609065	9	133598886	R					RAPGEF1	NM_005312	Body					9:134608899-134610072
cg02840535	-0.626431	0.626431	6.77173	3.07005e-09	1	1	27523174	16	27430675	F					GTF3C1	NM_001520	Body				16:27430649-27430740
cg03712403	-0.626406	0.626406	6.77128	3.07583e-09	1	1	121038155	12	119522538	F		rs73405638								TRUE
cg08887400	0.626317	0.626317	6.7697	3.09638e-09	1	1	30652376	6	30760355	R					KIAA1949;KIAA1949	NM_001134870;NM_133471	Body;1stExon	chr6:30654392-30654934	N_Shelf			6:30652289-30655443
cg20992181	-0.626302	0.626302	6.76942	3.09991e-09	1	1	69706285	11	69415014	F								chr11:69706778-69707017	N_Shore		11:69414974-69415437
cg23037321	0.626231	0.626231	6.76816	3.11637e-09	1	1	181003203	1	179269826	R					MR1	NM_001531	1stExon			TRUE		1:181002211-181003292
cg02295872	-0.626213	0.626213	6.76784	3.1206e-09	1	1	228131977	1	226198600	F	rs34680042				WNT9A	NM_003395	Body	chr1:228134422-228136282	N_Shelf		1:226198548-226198627
cg07126235	0.626134	0.626134	6.76645	3.13891e-09	1	1	43192225	6	43300203	R					CUL9	NM_015089	3'UTR					6:43191790-43192614
cg02217815	0.626073	0.626073	6.76536	3.15325e-09	1	1	36890079	22	35220025	F	rs1000427				FOXRED2;FOXRED2	NM_001102371;NM_024955	Body;Body	chr22:36893976-36894232	N_Shelf			22:36889769-36890140
cg00331101	0.625925	0.625925	6.76273	3.1883e-09	1	1	184949987	4	185186981	F										TRUE		4:184949761-184950105
cg07110356	0.6259	0.6259	6.76229	3.19422e-09	1	1	56355431	17	53710430	R					MPO	NM_000250	Body	chr17:56355207-56355502	Island		17:53710288-53710470
cg05715492	-0.625847	0.625847	6.76134	3.20686e-09	1	1	98991138	7	98829074	R					ARPC1B	NM_005720	Body	chr7:98990157-98990922	S_Shore	TRUE	7:98828146-98829160	7:98990227-98991398
cg10549088	0.625844	0.625844	6.76128	3.20771e-09	1	1	64277154	3	64252194	F										TRUE
cg12134633	-0.625837	0.625837	6.76116	3.20931e-09	1	1	32934004	15	30721296	R					SCG5;SCG5	NM_001144757;NM_003020	5'UTR;5'UTR			TRUE	15:30721244-30721308
cg14417687	-0.62579	0.62579	6.76033	3.22057e-09	1	1	30042260	6	30150239	F					RNF39;RNF39	NM_170769;NM_025236	Body;Body	chr6:30042918-30043500	N_Shore	TRUE
cg09714789	0.625771	0.625771	6.75999	3.22508e-09	1	1	113422497	13	112470498	F		rs7321942			ATP11A;ATP11A	NM_015205;NM_032189	Body;Body	chr13:113424898-113425105	N_Shelf		13:112470445-112470772	13:113422486-113422627
cg11772661	-0.62577	0.62577	6.75997	3.22545e-09	1	1	118765335	10	118755325	R					KIAA1598;KIAA1598	NM_018330;NM_001127211	TSS1500;TSS1500	chr10:118764228-118765146	S_Shore			10:118765159-118765368
cg14873488	-0.625736	0.625736	6.75938	3.23347e-09	1	1	39735625	14	38805376	F					CTAGE5;CTAGE5;CTAGE5;CTAGE5;CTAGE5	NM_203356;NM_005930;NM_203355;NM_203354;NM_203356	1stExon;TSS1500;TSS1500;Body;5'UTR	chr14:39735802-39736902	N_Shore		14:38805361-38806653
cg07673807	-0.625588	0.625588	6.75674	3.26941e-09	1	1	12526662	17	12467387	F											17:12467301-12467492
cg15517113	-0.62557	0.62557	6.75642	3.27382e-09	1	1	620265	2	610265	R								chr2:620639-621993	N_Shore		2:610250-610311
cg12329275	-0.625569	0.625569	6.75641	3.2739e-09	1	1	11912597	10	11952603	F					C10orf47	NM_153256	3'UTR	chr10:11911554-11912432	S_Shore		10:11951629-11952638	10:11912578-11912796
cg21040094	-0.625426	0.625426	6.75388	3.30894e-09	1	1	78475995	17	76090590	F										TRUE	17:76090503-76090591
cg07125771	-0.625284	0.625284	6.75136	3.34409e-09	1	1	67270593	16	65828094	R					FHOD1	NM_013241	Body	chr16:67270859-67271295	N_Shore			16:67270056-67270822
cg26187313	-0.625256	0.625256	6.75086	3.35112e-09	1	1	475429	6	420429	R											6:420341-420430
cg10806146	-0.625248	0.625248	6.75072	3.35306e-09	1	1	42356871	8	42476028	R					SLC20A2	NM_006749	5'UTR			TRUE	8:42475794-42476072
cg20484322	-0.624957	0.624957	6.74556	3.42647e-09	1	1	67817309	11	67573885	F					TCIRG1;TCIRG1	NM_006053;NM_006019	Body;Body				11:67573118-67573905
cg27016114	0.624897	0.624897	6.74449	3.44184e-09	1	1	101712466	14	100782219	F	rs76752571	rs80116097									14:100781355-100782400
cg10464462	0.624887	0.624887	6.74432	3.44436e-09	1	1	33417059	17	30441172	F					RFFL	NM_057178	TSS1500	chr17:33416129-33416578	S_Shore		17:30441172-30441255	17:33415804-33417297
cg02655972	-0.624397	0.624397	6.73566	3.57182e-09	1	1	31194800	5	31230557	R					CDH6	NM_004932	5'UTR	chr5:31193952-31194419	S_Shore		5:31230379-31230596
cg02874908	0.624302	0.624302	6.73397	3.59722e-09	1	1	67205113	11	66961689	F					PTPRCAP;PTPRCAP	NM_005608;NM_005608	5'UTR;1stExon	chr11:67203319-67203662	S_Shore			11:67203511-67205445
cg20654733	-0.624228	0.624228	6.73266	3.61701e-09	1	1	157692857	7	157385618	R					PTPRN2;PTPRN2;PTPRN2	NM_002847;NM_130842;NM_130843	Body;Body;Body	chr7:157694387-157694661	N_Shore	TRUE
cg22719308	-0.624183	0.624183	6.73187	3.629e-09	1	1	214725918	1	212792541	F	rs71639532				PTPN14	NM_005401	TSS1500	chr1:214724104-214725056	S_Shore
cg21418534	-0.624067	0.624067	6.72981	3.6605e-09	1	1	112800020	13	111848021	R											13:111847968-111848022
cg14394550	-0.624041	0.624041	6.72936	3.66734e-09	1	1	22548400	8	22604345	R					EGR3	NM_004430	Body	chr8:22547486-22553427	Island		8:22603167-22609289
cg03977831	0.623906	0.623906	6.72698	3.70425e-09	1	1	11979188	1	11901775	R										TRUE
cg01062504	-0.623818	0.623818	6.72542	3.72856e-09	1	1	50507298	10	50177304	F		rs75324569			C10orf71;C10orf71	NM_199459;NM_001135196	5'UTR;5'UTR				10:50177204-50177305
cg19589922	-0.623811	0.623811	6.72529	3.73055e-09	1	1	183726897	4	183963891	F								chr4:183727549-183728353	N_Shore		4:183963862-183964215
cg24749672	0.623686	0.623686	6.72308	3.76523e-09	1	1	51718108	12	50004375	F					BIN2	NM_016293	TSS200				12:50003941-50004609	12:51716542-51718520
cg22258045	0.623657	0.623657	6.72258	3.7732e-09	1	1	145002534	8	145074522	R					PLEC1;PLEC1;PLEC1;PLEC1;PLEC1;PLEC1;PLEC1;PLEC1	NM_201378;NM_201384;NM_201382;NM_201381;NM_000445;NM_201380;NM_201383;NM_201379	Body;Body;Body;Body;Body;Body;Body;Body	chr8:145003589-145004145	N_Shore			8:145001758-145002675
cg10129391	0.623548	0.623548	6.72066	3.80365e-09	1	1	54582825	4	54277582	R										TRUE
cg01068906	-0.623546	0.623546	6.72062	3.80435e-09	1	1	50745944	16	49303445	R					NOD2	NM_022162	Body
cg06633978	0.623507	0.623507	6.71993	3.81534e-09	1	1	75353806	16	73911307	R		rs56363001			CFDP1	NM_006324	Body			TRUE		16:75353238-75353958
cg20608100	-0.623446	0.623446	6.71885	3.83255e-09	1	1	39797750	19	44489590	F					LRFN1	NM_020862	3'UTR	chr19:39797786-39799250	N_Shore	TRUE	19:44489564-44491070
cg20286956	-0.623423	0.623423	6.71844	3.83916e-09	1	1	39547918	1	39320505	R					MACF1	NM_012090	5'UTR	chr1:39547013-39547959	Island		1:39319098-39320506	1:39546690-39548408
cg16373526	0.623394	0.623394	6.71794	3.84725e-09	1	1	70248709	11	69926357	F					CTTN;CTTN	NM_005231;NM_138565	5'UTR;5'UTR	chr11:70244288-70245001	S_Shelf
cg19112357	-0.623316	0.623316	6.71657	3.86937e-09	1	1	13834712	3	13809713	F	rs78548410									TRUE	3:13809702-13809953
cg05633523	-0.623285	0.623285	6.71602	3.87831e-09	1	1	102156835	15	99974358	F	rs72761618									TRUE	15:99974272-99974385
cg12961069	-0.623196	0.623196	6.71445	3.90402e-09	1	1	39685780	22	38015726	R								chr22:39688128-39688349	N_Shelf
cg03230858	-0.623188	0.623188	6.71432	3.90614e-09	1	1	751124	19	702124	R					C19orf21	NM_173481	TSS200	chr19:746300-747161	S_Shelf
cg19815327	-0.623089	0.623089	6.71256	3.935e-09	1	1	32023353	3	31998357	R					ZNF860;ZNF860;OSBPL10	NM_001137674;NM_001137674;NM_017784	5'UTR;1stExon;TSS200	chr3:32021969-32023364	Island		3:31996991-31998480	3:32021823-32023358
cg03732535	-0.623078	0.623078	6.71238	3.93802e-09	1	1	49171051	3	49146055	F					LAMB2	NM_002292	TSS1500				3:49146055-49146223
cg19511382	-0.623036	0.623036	6.71164	3.95029e-09	1	1	32983610	13	31881610	R					N4BP2L1;N4BP2L1	NM_001079691;NM_052818	Body;Body			TRUE
cg08775835	-0.623021	0.623021	6.71137	3.95475e-09	1	1	31147044	16	31054545	R					PRSS8;PRSS8	NM_002773;NM_002773	1stExon;5'UTR
cg23744638	-0.623009	0.623009	6.71116	3.95811e-09	1	1	10323902	11	10280478	R								chr11:10324353-10324828	N_Shore
cg13343687	0.622588	0.622588	6.70376	4.0829e-09	1	1	49843809	3	49818813	F					UBA7	NM_003335	Body	chr3:49840103-49841191	S_Shelf	TRUE		3:49843714-49843963
cg26651303	0.622559	0.622559	6.70323	4.0919e-09	1	1	158533204	7	158225965	R					ESYT2	NM_020728	Body			TRUE		7:158533039-158533366
cg07986385	-0.622556	0.622556	6.70319	4.09269e-09	1	1	32086857	6	32194835	F					ATF6B;ATF6B	NM_004381;NM_001136153	Body;Body					6:32086557-32086950
cg23800435	-0.622542	0.622542	6.70294	4.09702e-09	1	1	43751376	1	43523963	R					C1orf210;C1orf210	NM_001164829;NM_182517	TSS200;TSS200			TRUE
cg07581811	-0.622463	0.622463	6.70156	4.12078e-09	1	1	184491461	3	185974155	R											3:185973925-185974608
cg07871153	-0.622444	0.622444	6.70121	4.12671e-09	1	1	79602008	10	79272014	F					DLG5	NM_004747	Body				10:79271766-79272015
cg17738521	0.622424	0.622424	6.70088	4.13252e-09	1	1	143224179	6	143265872	R		rs79947479			HIVEP2	NM_006734	5'UTR			TRUE		6:143223918-143224185
cg19884556	-0.622396	0.622396	6.70038	4.14108e-09	1	1	159128336	6	159048324	F					SYTL3	NM_001009991	Body			TRUE
cg21198219	-0.622334	0.622334	6.69929	4.16012e-09	1	1	128558454	11	128063664	F								chr11:128560103-128560537	N_Shore		11:128063091-128063677
cg25282976	-0.62231	0.62231	6.69886	4.1675e-09	1	1	79005047	17	76619642	F					FLJ90757	NR_026857	Body	chr17:79006584-79006835	N_Shore		17:76619363-76619705
cg18838431	-0.622247	0.622247	6.69776	4.18683e-09	1	1	74178800	11	73856448	F					KCNE3	NM_005472	TSS1500	chr11:74178175-74178801	Island	TRUE
cg25827670	0.622238	0.622238	6.6976	4.18962e-09	1	1	15255513	17	15196238	F										TRUE
cg21055546	0.622207	0.622207	6.69706	4.19914e-09	1	1	18666598	8	18710878	R					PSD3;PSD3	NM_015310;NM_206909	Body;TSS200
cg11996817	-0.6222	0.6222	6.69694	4.20132e-09	1	1	8230768	17	8171493	F		rs73250827						chr17:8230195-8230941	Island	TRUE	17:8170948-8171649	17:8229843-8230778
cg21621482	-0.622193	0.622193	6.69681	4.20355e-09	1	1	79228937	17	76843532	R					SLC38A10;SLC38A10	NM_001037984;NM_138570	Body;Body			TRUE	17:76843468-76843981	17:79228104-79229839
cg08876009	-0.622153	0.622153	6.6961	4.21604e-09	1	1	178655042	5	178587648	R					ADAMTS2;ADAMTS2	NM_021599;NM_014244	Body;Body	chr5:178651051-178651328	S_Shelf	TRUE
cg23836904	-0.622146	0.622146	6.69599	4.21797e-09	1	1	25599488	2	25452992	R								chr2:25599676-25599895	N_Shore	TRUE		2:25598323-25600659
cg19669785	-0.622013	0.622013	6.69365	4.25952e-09	1	1	97081558	14	96151311	R											14:96150822-96151585
cg12494529	0.622006	0.622006	6.69353	4.26172e-09	1	1	1082432	10	1072432	F	rs11250232				C10orf110;C10orf110;C10orf110;C10orf110	NR_024629;NR_027708;NR_027709;NR_024628	Body;Body;Body;Body			TRUE
cg17054708	0.621956	0.621956	6.69264	4.27754e-09	1	1	13679636	3	13654637	R					FBLN2;FBLN2;FBLN2	NM_001998;NM_001165035;NM_001004019	3'UTR;3'UTR;3'UTR	chr3:13679067-13679336	S_Shore		3:13654575-13654657
cg20694147	0.62192	0.62192	6.69202	4.28868e-09	1	1	74433498	2	74287006	F		rs77555474			MTHFD2;MTHFD2	NR_027405;NM_006636	Body;Body			TRUE		2:74433333-74433806
cg07345205	-0.621728	0.621728	6.68865	4.34965e-09	1	0	77560205	18	75661193	R		rs12455619						chr18:77560088-77560292	Island		18:75660915-75662101
cg04098866	-0.621715	0.621715	6.68842	4.35389e-09	1	1	51190201	16	49747702	R	rs74713070							chr16:51189800-51190260	Island		16:49747215-49747761
cg08461752	-0.621687	0.621687	6.68793	4.36286e-09	1	1	43522343	10	42842349	F										TRUE	10:42842027-42842456
cg02886375	-0.621575	0.621575	6.68596	4.39897e-09	1	1	1244286	8	1231693	R								chr8:1245671-1246464	N_Shore		8:1231446-1231849
cg00739778	-0.621444	0.621444	6.68367	4.44149e-09	1	1	2908023	17	2854773	R					RAP1GAP2;RAP1GAP2	NM_015085;NM_001100398	Body;Body			TRUE	17:2854341-2854824	17:2906861-2908415
cg08498254	-0.621438	0.621438	6.68357	4.44333e-09	1	1	155109505	5	155089698	F								chr5:155107504-155108934	S_Shore		5:155089239-155089836
cg13073699	-0.621381	0.621381	6.68257	4.46197e-09	1	1	77805596	17	75420191	R								chr17:77805866-77809046	N_Shore	TRUE
cg00062020	-0.621353	0.621353	6.68208	4.47114e-09	1	1	85100819	1	84873407	F					C1orf180	NR_027379	TSS200
cg00500789	-0.621339	0.621339	6.68183	4.47586e-09	1	1	43751370	1	43523957	R			TRUE		C1orf210;C1orf210	NM_001164829;NM_182517	TSS200;TSS200			TRUE
cg13585930	0.621256	0.621256	6.68038	4.5031e-09	1	1	72027357	10	71697363	R					NPFFR1	NM_022146	TSS1500
cg05058167	-0.621222	0.621222	6.67978	4.51434e-09	1	1	37895424	17	35148950	F					GRB7;GRB7	NM_005310;NM_001030002	5'UTR;5'UTR				17:35148935-35148987
cg12428514	-0.621129	0.621129	6.67816	4.54503e-09	1	1	5407119	10	5397119	R					UCN3;UCN3	NM_053049;NM_053049	1stExon;5'UTR				10:5396872-5397169
cg14089474	-0.621129	0.621129	6.67815	4.54524e-09	1	1	45280184	19	49972024	R					CBLC;CBLC	NM_012116;NM_001130852	TSS1500;TSS1500	chr19:45281133-45281355	N_Shore
cg08928696	0.620848	0.620848	6.67325	4.63958e-09	1	1	225632889	1	223699512	F												1:225632476-225633091
cg27399125	-0.620831	0.620831	6.67295	4.6454e-09	1	1	150378738	6	150420431	R								chr6:150378838-150379048	N_Shore		6:150420353-150420829
cg00150025	-0.620798	0.620798	6.67236	4.65685e-09	1	1	42448079	15	40235371	F					PLA2G4F;PLA2G4F	NR_033151;NM_213600	Body;Body				15:40235132-40235374
cg21661379	0.620791	0.620791	6.67223	4.6593e-09	1	1	228324983	2	228033227	F		rs28412954								TRUE		2:228324809-228325117
cg03387585	-0.620739	0.620739	6.67133	4.67689e-09	1	1	126455596	11	125960806	R					KIRREL3;KIRREL3	NM_001161707;NM_032531	Body;Body				11:125960801-125961096
cg26548492	-0.620662	0.620662	6.66999	4.70325e-09	1	1	135170171	5	135198070	R					LOC153328	NM_145282	TSS200	chr5:135170271-135171156	N_Shore	TRUE		5:135169354-135171303
cg17627328	0.620562	0.620562	6.66824	4.73785e-09	1	1	5146343	5	5199343	F	rs1019747				ADAMTS16	NM_139056	Body				5:5199317-5199386
cg02849695	-0.620507	0.620507	6.66728	4.75694e-09	1	1	159869960	1	158136584	F	rs12404795			TRUE	CCDC19	NM_012337	TSS200	chr1:159869901-159870143	Island	TRUE	1:158136551-158136767
cg27091865	-0.620491	0.620491	6.667	4.7625e-09	1	1	3826610	2	3804485	R											2:3804471-3804519
cg05391892	-0.62049	0.62049	6.66698	4.76298e-09	1	1	208795620	2	208503865	F					PLEKHM3	NM_001080475	Body	chr2:208795525-208795860	Island		2:208503797-208504056
cg07906828	-0.620452	0.620452	6.66631	4.7762e-09	1	1	2782967	1	2772827	F											1:2772803-2772977
cg09572067	-0.620401	0.620401	6.66542	4.79415e-09	1	1	29127029	16	29034530	R		rs73524828			RRN3P2	NR_003369	Body			TRUE	16:29034406-29034531	16:29125799-29127648
cg18236877	-0.620377	0.620377	6.665	4.80253e-09	1	1	10733511	1	10656098	F		rs71645004			CASZ1;CASZ1	NM_017766;NM_001079843	Body;Body				1:10656064-10656109
cg27181349	0.620332	0.620332	6.66421	4.8184e-09	1	1	36574854	1	36347441	R												1:36574535-36575096
cg09401705	-0.620326	0.620326	6.66411	4.82048e-09	1	1	30950299	6	31058278	F		rs2523929			MUC21	NM_001010909	TSS1500			TRUE
cg25207248	-0.620304	0.620304	6.66373	4.82812e-09	1	1	110672912	1	110474435	R								chr1:110672810-110673339	Island	TRUE	1:110474334-110474862
cg12676534	-0.620206	0.620206	6.66202	4.86284e-09	1	1	30449856	20	29913517	F					DUSP15;DUSP15;DUSP15	NM_001012644;NM_080611;NM_177991	Body;Body;Body	chr20:30449011-30449593	S_Shore			20:30448840-30449909
cg13475995	-0.620185	0.620185	6.66165	4.87042e-09	1	1	5882576	10	5922582	R								chr10:5882303-5882635	Island		10:5922310-5922641
cg21528112	-0.620142	0.620142	6.66091	4.88553e-09	1	1	11034978	3	11009978	R		rs2933312			SLC6A1	NM_003042	5'UTR	chr3:11034446-11035384	Island		3:11009162-11010384
cg14553895	0.620129	0.620129	6.66068	4.89023e-09	1	1	178899170	3	180381864	F					PIK3CA	NM_006218	5'UTR			TRUE
cg13599477	-0.62007	0.62007	6.65965	4.91136e-09	1	1	5488485	10	5478485	R				TRUE	NET1;NET1	NM_001047160;NM_005863	Body;TSS200	chr10:5488484-5488686	Island			10:5488169-5489296
cg24371114	-0.620052	0.620052	6.65934	4.91769e-09	1	1	24913973	4	24523071	F					CCDC149;CCDC149	NM_001130726;NM_173463	Body;5'UTR			TRUE	4:24523054-24524092
cg16439324	0.620051	0.620051	6.65931	4.91822e-09	1	1	242927580	2	242576253	F	rs13020888	rs12991725						chr2:242927444-242928053	Island		2:242575984-242576686
cg06075311	0.620024	0.620024	6.65884	4.92798e-09	1	1	105210937	10	105200927	F					CALHM2;CALHM2	NM_015916;NR_024552	5'UTR;Body	chr10:105211950-105212306	N_Shore
cg12542255	-0.620003	0.620003	6.65848	4.93534e-09	1	1	45976195	19	50668035	F					FOSB;FOSB	NM_006732;NM_001114171	Body;Body	chr19:45975848-45976262	Island	TRUE	19:50667771-50668057
cg15167871	-0.619973	0.619973	6.65795	4.94647e-09	1	1	132891371	10	132781361	F					TCERG1L	NM_174937	3'UTR	chr10:132893428-132893688	N_Shelf		10:132781286-132781390
cg13763345	-0.619966	0.619966	6.65784	4.94874e-09	1	1	91022295	14	90092048	F					TTC7B	NM_001010854	Body			TRUE
cg16967003	-0.619948	0.619948	6.65752	4.95533e-09	1	1	1293599	7	1260125	F	rs12532944										7:1260098-1260209	7:1293583-1293767
cg10775230	-0.619942	0.619942	6.65741	4.9576e-09	1	1	46742491	3	46717495	R					TMIE	NM_147196	TSS1500	chr3:46742764-46743086	N_Shore	TRUE		3:46742436-46743509
cg09966895	0.619917	0.619917	6.65698	4.96642e-09	1	1	78738326	11	78415974	R					ODZ4	NM_001098816	Body			TRUE
cg15866393	-0.619873	0.619873	6.65621	4.98246e-09	1	1	132900480	12	131410553	R					GALNT9	NM_001122636	Body	chr12:132900224-132901089	Island		12:131410466-131410694	12:132899855-132900806
cg02556634	-0.619819	0.619819	6.65528	5.00204e-09	1	1	6449000	4	6499901	R					PPP2R2C	NM_020416	Body			TRUE
cg06728055	0.619764	0.619764	6.65431	5.02232e-09	1	1	149294286	3	150776976	R					WWTR1;WWTR1;WWTR1	NM_015472;NM_001168278;NM_001168280	Body;Body;Body			TRUE
cg03787603	0.619734	0.619734	6.65379	5.03327e-09	1	1	101768610	7	101555330	F					CUX1;CUX1;CUX1	NM_181500;NM_181552;NM_001913	Body;Body;Body				7:101555330-101555470
cg04522310	0.619685	0.619685	6.65294	5.05129e-09	1	1	27378982	16	27286483	R										TRUE		16:27378414-27379810
cg26769927	0.619673	0.619673	6.65272	5.05595e-09	1	1	29674972	16	29582473	F					SPN;SPN	NM_001030288;NM_003123	5'UTR;5'UTR	chr16:29675845-29676120	N_Shore			16:29673930-29675373
cg06915112	-0.619671	0.619671	6.65268	5.05662e-09	1	1	91730749	14	90800502	R								chr14:91730743-91731041	Island	TRUE	14:90800497-90800911	14:91730347-91731306
cg12036877	0.619654	0.619654	6.65238	5.06295e-09	1	1	156211896	1	154478520	F					BGLAP	NM_199173	TSS200	chr1:156215368-156215899	N_Shelf
cg19240678	-0.619616	0.619616	6.65172	5.07696e-09	1	1	132582550	11	132087760	F	rs61208036				OPCML;OPCML	NM_002545;NM_001012393	Body;Body			TRUE	11:132087690-132087893
cg08586426	0.619573	0.619573	6.65098	5.09273e-09	1	1	33915315	11	33871891	F					LMO2	NM_005574	TSS1500					11:33915155-33915797
cg20151476	-0.619432	0.619432	6.64853	5.14524e-09	1	1	1607408	7	1573934	F					PSMG3;PSMG3	NM_032302;NM_001134340	Body;Body	chr7:1609568-1610037	N_Shelf	TRUE	7:1573556-1573978	7:1607350-1607688
cg10239860	-0.619391	0.619391	6.64781	5.16089e-09	1	1	71172023	1	70944611	F	rs35376150									TRUE
cg14522990	0.619359	0.619359	6.64726	5.17275e-09	1	1	31691442	6	31799421	F					C6orf25;C6orf25;C6orf25;C6orf25;C6orf25;C6orf25	NM_138274;NM_138273;NM_138275;NM_138272;NM_025260;NM_138277	Body;Body;Body;Body;Body;Body	chr6:31691425-31691718	Island		6:31799014-31799936
cg23271915	0.619304	0.619304	6.6463	5.19359e-09	1	1	82689648	11	82367296	F										TRUE
cg01994252	-0.619296	0.619296	6.64615	5.19673e-09	1	1	130670747	12	129236700	F		rs56871663									12:129236656-129236816
cg11288801	-0.619281	0.619281	6.6459	5.20226e-09	1	1	1406661	19	1357661	R					DAZAP1;DAZAP1	NM_170711;NM_018959	TSS1500;TSS1500	chr19:1407109-1408843	N_Shore		19:1357618-1357827
cg18051527	0.619098	0.619098	6.6427	5.27223e-09	1	1	119864698	6	119906397	R										TRUE
cg11073773	-0.619033	0.619033	6.64158	5.29708e-09	1	1	25897512	7	25864037	R								chr7:25898237-25898771	N_Shore		7:25864020-25864288	7:25897150-25897576
cg16892553	-0.619008	0.619008	6.64114	5.30675e-09	1	1	46035108	17	43390107	F		rs76456167			PRR15L;PRR15L	NM_024320;NM_024320	1stExon;5'UTR			TRUE
cg11967480	-0.618969	0.618969	6.64047	5.32181e-09	1	1	112290198	10	112280188	R								chr10:112289947-112290305	Island	TRUE	10:112279938-112280280	10:112289831-112290217
cg19239199	0.618882	0.618882	6.63895	5.35569e-09	1	1	852714	7	819240	F								chr7:852960-853230	N_Shore	TRUE		7:852307-853277
cg03224621	0.618788	0.618788	6.63732	5.39231e-09	1	1	102699286	2	102065718	R										TRUE		2:102698915-102699806
cg27299033	-0.618747	0.618747	6.63661	5.40839e-09	1	1	1883179	17	1829929	R					RTN4RL1	NM_178568	Body	chr17:1880789-1881116	S_Shelf
cg18226098	-0.61866	0.61866	6.63509	5.44276e-09	1	1	917109	19	868109	R					KISS1R	NM_032551	TSS1500	chr19:917034-920787	Island		19:868059-871787
cg25487405	-0.618641	0.618641	6.63476	5.45033e-09	1	1	46473039	22	44851703	R											22:44851698-44851746
cg10274029	0.618562	0.618562	6.63339	5.48174e-09	1	1	85981336	16	84538837	R								chr16:85981652-85981965	N_Shore		16:84538824-84538927	16:85980941-85982051
cg23989110	0.618531	0.618531	6.63285	5.49402e-09	1	1	27683139	1	27555726	R					MAP3K6	NM_004672	Body	chr1:27683277-27683590	N_Shore		1:27555571-27556937
cg22779972	-0.61849	0.61849	6.63214	5.51038e-09	1	1	3207241	12	3077502	R		rs66707615			TSPAN9;TSPAN9	NM_001168320;NM_006675	5'UTR;5'UTR			TRUE
cg06985721	-0.618437	0.618437	6.63122	5.53165e-09	1	1	55464653	1	55237241	F		rs72907674			BSND;BSND	NM_057176;NM_057176	1stExon;5'UTR	chr1:55462688-55463010	S_Shore
cg01345395	0.618346	0.618346	6.62965	5.56815e-09	1	1	170525514	6	170367439	R											6:170367314-170367490
cg20772512	-0.618305	0.618305	6.62894	5.58475e-09	1	1	38022359	1	37794946	R					DNALI1	NM_003462	TSS200	chr1:38022452-38022719	N_Shore		1:37794946-37795298
cg05217983	0.618243	0.618243	6.62786	5.61005e-09	1	1	45406867	6	45514845	R		rs34781069			RUNX2;RUNX2;RUNX2	NM_001015051;NM_001024630;NM_004348	Body;Body;Body			TRUE
cg01360627	0.618223	0.618223	6.6275	5.61833e-09	1	1	31544931	6	31652910	F					TNF	NM_000594	Body	chr6:31548436-31549277	N_Shelf			6:31544432-31544981
cg19350197	0.618021	0.618021	6.624	5.70112e-09	1	1	32782988	6	32890966	R					HLA-DOB	NM_002120	Body
cg19242984	-0.617903	0.617903	6.62195	5.75021e-09	1	1	144081684	7	143712617	R										TRUE
cg18869061	-0.617855	0.617855	6.62113	5.76996e-09	1	1	100272053	15	98089576	F					LYSMD4	NM_152449	Body	chr15:100272901-100273891	N_Shore		15:98089553-98089666
cg22221074	0.617846	0.617846	6.62097	5.7738e-09	1	1	3862810	12	3733071	R					EFCAB4B;EFCAB4B;EFCAB4B	NM_001144959;NM_032680;NM_001144958	TSS1500;TSS1500;TSS1500	chr12:3862068-3862606	S_Shore	TRUE
cg20095124	0.617798	0.617798	6.62014	5.79393e-09	1	1	102588691	10	102578681	F					PAX2;PAX2;PAX2;PAX2;PAX2	NM_003988;NM_000278;NM_003990;NM_003989;NM_003987	3'UTR;3'UTR;3'UTR;3'UTR;3'UTR	chr10:102590122-102590402	N_Shore		10:102578616-102578810
cg07532353	-0.617735	0.617735	6.61904	5.8206e-09	1	1	85608659	16	84166160	F											16:84165993-84166178
cg18984200	0.617698	0.617698	6.61841	5.83594e-09	1	1	48787750	2	48641254	F										TRUE
cg06976598	0.617681	0.617681	6.61811	5.8434e-09	1	1	53639124	10	53309130	R					PRKG1;PRKG1	NM_001098512;NM_006258	Body;Body			TRUE
cg22996783	-0.617389	0.617389	6.61306	5.96796e-09	1	1	69213768	11	68922949	F										TRUE
cg25233271	0.61738	0.61738	6.6129	5.97214e-09	1	1	69068109	17	66579704	F										TRUE
cg21609106	-0.617103	0.617103	6.60811	6.09273e-09	1	1	38259214	5	38294971	F					EGFLAM	NM_152403	Body	chr5:38257825-38259136	S_Shore		5:38294961-38295001
cg14925764	-0.617073	0.617073	6.6076	6.10589e-09	1	1	132663428	12	131229381	F	rs7131748							chr12:132663322-132663748	Island		12:131229338-131229547	12:132662920-132664002
cg04432660	-0.617051	0.617051	6.6072	6.116e-09	1	1	4802132	7	4768658	R					FOXK1	NM_001037165	3'UTR	chr7:4801841-4802219	Island		7:4768387-4768780
cg07774964	-0.616978	0.616978	6.60594	6.14824e-09	1	1	65133105	15	62920158	R					PLEKHO2	NM_025201	TSS1500	chr15:65133371-65134329	N_Shore
cg24314564	0.616937	0.616937	6.60523	6.16656e-09	1	1	188668940	3	190151634	F								chr3:188665275-188665552	S_Shelf
cg05673882	0.616894	0.616894	6.60449	6.18561e-09	1	1	74862702	5	74898458	F					POLK	NM_016218	Body			TRUE
cg12017745	-0.616872	0.616872	6.60412	6.19522e-09	1	1	65352327	11	65108903	R					EHBP1L1	NM_001099409	Body	chr11:65352231-65353134	Island		11:65108817-65109710
cg15326452	-0.616867	0.616867	6.60402	6.1977e-09	1	1	27371820	2	27225324	R					TCF23	NM_175769	TSS200	chr2:27373013-27373214	N_Shore
cg04289036	-0.616858	0.616858	6.60387	6.20161e-09	1	1	43751270	1	43523857	R					C1orf210;C1orf210;C1orf210	NM_001164829;NM_001164829;NM_182517	1stExon;5'UTR;TSS200			TRUE
cg16650677	-0.6168	0.6168	6.60286	6.22793e-09	1	1	128295134	3	129777824	F	rs3795236				C3orf27	NM_007354	TSS1500
cg14016554	-0.616757	0.616757	6.60213	6.24704e-09	1	1	31696509	6	31804488	F					DDAH2	NM_013974	Body	chr6:31695894-31698245	Island		6:31803930-31805132
cg14475966	0.616718	0.616718	6.60144	6.26487e-09	1	1	37169665	15	34956957	F					LOC145845	NR_024264	Body	chr15:37172473-37173018	N_Shelf
cg10062193	0.61669	0.61669	6.60097	6.27726e-09	1	1	47533905	4	47228662	R					ATP10D	NM_020453	Body			TRUE		4:47533669-47534129
cg13883721	-0.616671	0.616671	6.60063	6.28618e-09	1	1	132140795	9	131180616	R											9:131180354-131180641
cg15056794	0.616655	0.616655	6.60037	6.29317e-09	1	1	121987155	11	121492365	F	rs78983204				LOC399959;BLID	NR_024430;NM_001001786	Body;TSS1500
cg06397322	-0.616551	0.616551	6.59856	6.34082e-09	1	1	48102118	19	52793930	R								chr19:48103497-48104086	N_Shore			19:48102094-48102263
cg24478803	-0.616341	0.616341	6.59495	6.43715e-09	1	1	26786046	2	26639550	F	rs73923725				C2orf70	NM_001105519	Body	chr2:26785881-26786101	Island		2:26638352-26639560	2:26785594-26786235
cg24730892	-0.616277	0.616277	6.59384	6.46699e-09	1	1	6094993	1	6017580	R					KCNAB2;KCNAB2	NM_003636;NM_172130	5'UTR;5'UTR			TRUE
cg05934682	-0.616231	0.616231	6.59305	6.48858e-09	1	1	50394298	19	55086110	F					IL4I1;IL4I1	NM_152899;NM_172374	Body;Body	chr19:50393069-50393998	S_Shore	TRUE	19:55084719-55086197	19:50392843-50394428
cg27214730	0.616202	0.616202	6.59255	6.50197e-09	1	1	184297522	3	185780216	R					EPHB3	NM_004443	Body	chr3:184301117-184302134	N_Shelf		3:185780041-185780288
cg10895682	0.61619	0.61619	6.59234	6.50789e-09	1	0	22431609	1	22304196	R												1:22431391-22431744
cg18143535	-0.616182	0.616182	6.5922	6.51169e-09	1	1	95285405	1	95057993	R					SLC44A3;SLC44A3	NM_001114106;NM_152369	TSS1500;TSS1500	chr1:95285602-95286319	N_Shore		1:95057928-95058039
cg20229496	-0.616108	0.616108	6.59092	6.54655e-09	1	1	35395800	19	40087640	F	rs34336003							chr19:35395938-35396476	N_Shore	TRUE
cg23892192	-0.616038	0.616038	6.58972	6.57929e-09	1	1	1801555	7	1768081	F	rs12056288										7:1768014-1768112
cg11250773	-0.615928	0.615928	6.58783	6.63154e-09	1	1	44288021	22	42619354	R					PNPLA5	NM_138814	TSS200	chr22:44287497-44288061	Island		22:42618636-42619394
cg08396985	-0.615873	0.615873	6.58687	6.65818e-09	1	1	5896489	2	5813940	R											2:5813902-5814017
cg08136020	0.615666	0.615666	6.58331	6.75788e-09	1	1	14735175	6	14843154	F										TRUE		6:14735046-14735370
cg20052079	-0.615624	0.615624	6.58258	6.77853e-09	1	1	15504923	6	15612902	F					JARID2	NM_004973	Body				6:15612793-15612946	6:15504449-15505198
cg09803959	0.61555	0.61555	6.58131	6.81457e-09	1	1	78865514	17	76480109	F	rs2289764				RPTOR;RPTOR	NM_001163034;NM_020761	Body;Body	chr17:78863569-78863813	S_Shore	TRUE	17:76480109-76480351	17:78864954-78866627
cg22983083	-0.615536	0.615536	6.58107	6.82142e-09	1	1	8656852	19	8562852	R					ADAMTS10	NM_030957	Body	chr19:8656788-8657917	Island	TRUE	19:8562852-8563840	19:8656682-8658028
cg11225056	-0.615518	0.615518	6.58076	6.83013e-09	1	1	55874500	19	60566312	R					FAM71E2;FAM71E2	NM_001145402;NM_001145402	5'UTR;1stExon	chr19:55873636-55873993	S_Shore	TRUE
cg08480068	0.615517	0.615517	6.58075	6.83062e-09	1	1	29674959	16	29582460	F					SPN;SPN	NM_001030288;NM_003123	5'UTR;5'UTR	chr16:29675845-29676120	N_Shore			16:29673930-29675373
cg16508883	-0.615384	0.615384	6.57845	6.89639e-09	1	1	145092330	1	143803687	R											1:143803687-143803843
cg10244666	-0.615326	0.615326	6.57746	6.92496e-09	1	1	32421808	11	32378384	F	rs5030259				WT1;WT1;WT1;WT1	NM_024425;NM_024426;NM_000378;NM_024424	Body;Body;Body;Body				11:32378328-32378422
cg09127448	0.615294	0.615294	6.5769	6.94122e-09	1	1	126704108	10	126694098	F					CTBP2;CTBP2;CTBP2	NM_001329;NM_022802;NM_001083914	Body;Body;Body				10:126693981-126694250
cg01906733	-0.615256	0.615256	6.57626	6.95986e-09	1	1	6491443	5	6544443	R					UBE2QL1	NM_001145161	Body			TRUE	5:6544416-6544551
cg07797693	-0.615234	0.615234	6.57587	6.97115e-09	1	1	10454129	8	10491539	R											8:10491510-10491582
cg13413719	0.615205	0.615205	6.57537	6.98574e-09	1	1	3592887	6	3537886	R		rs60360399								TRUE
cg05471495	0.615195	0.615195	6.5752	6.99061e-09	1	1	101369330	2	100735762	R										TRUE
cg03213259	-0.615152	0.615152	6.57447	7.01213e-09	1	1	67189948	16	65747449	F	rs13312726				TRADD	NM_003789	Body	chr16:67188613-67189652	S_Shore		16:65747297-65747464	16:67188504-67190709
cg00335591	-0.61513	0.61513	6.57409	7.02304e-09	1	1	1596260	7	1562786	R					TMEM184A	NM_001097620	TSS200					7:1594906-1596387
cg27314669	-0.615079	0.615079	6.57322	7.04878e-09	1	1	156822430	1	155089054	R					NTRK1;INSRR	NM_001007792;NM_014215	Body;Body	chr1:156818622-156819192	S_Shelf	TRUE
cg24178897	0.614926	0.614926	6.57057	7.12707e-09	1	1	69170010	14	68239763	F										TRUE
cg11357670	-0.614899	0.614899	6.57011	7.14084e-09	1	1	114143948	13	113191949	F					DCUN1D2;TMCO3	NM_001014283;NM_017905	Body;TSS1500	chr13:114144455-114145625	N_Shore
cg15375311	-0.614877	0.614877	6.56973	7.15202e-09	1	1	25621615	4	25230713	R
cg10103850	0.614829	0.614829	6.56891	7.17655e-09	1	1	40658891	2	40512395	F	rs12052800				SLC8A1;SLC8A1;SLC8A1;SLC8A1	NM_001112801;NM_001112802;NM_021097;NM_001112800	TSS1500;5'UTR;TSS1500;TSS1500			TRUE
cg09056327	-0.614823	0.614823	6.5688	7.17988e-09	1	1	37608037	22	35937983	F	rs34198022				SSTR3;SSTR3	NM_001051;NM_001051	5'UTR;1stExon			TRUE
cg00973309	0.614727	0.614727	6.56716	7.22931e-09	1	1	75111129	15	72898182	F	rs74025850				LMAN1L	NM_021819	Body					15:75111125-75111365
cg07267600	0.614697	0.614697	6.56665	7.24466e-09	1	1	2750053	12	2620314	F					CACNA1C;CACNA1C;CACNA1C;CACNA1C;CACNA1C;CACNA1C;CACNA1C;CACNA1C;CACNA1C;CACNA1C;CACNA1C;CACNA1C;CACNA1C;CACNA1C;CACNA1C;CACNA1C;CACNA1C;CACNA1C;CACNA1C;CACNA1C;CACNA1C;CACNA1C;CACNA1C	NM_001129844;NM_001129827;NM_001129839;NM_001129834;NM_001129841;NM_000719;NM_001129830;NM_001167625;NM_001129843;NM_001167624;NM_001129835;NM_001129837;NM_001167623;NM_001129840;NM_199460;NM_001129833;NM_001129832;NM_001129829;NM_001129846;NM_001129836;NM_001129838;NM_001129831;NM_001129842	Body;Body;Body;Body;Body;Body;Body;Body;Body;Body;Body;Body;Body;Body;Body;Body;Body;Body;Body;Body;Body;Body;Body			TRUE		12:2749514-2751368
cg11377642	-0.614535	0.614535	6.56387	7.32921e-09	1	1	245534889	1	243601512	R					KIF26B	NM_018012	Body				1:243601423-243601581
cg19137107	-0.614449	0.614449	6.56239	7.37458e-09	1	1	44541999	11	44498575	F								chr11:44541537-44541956	S_Shore
cg00084338	-0.614298	0.614298	6.5598	7.45476e-09	1	1	170595920	6	170437845	F		rs7759322			DLL1	NM_005618	Body	chr6:170597246-170597499	N_Shore		6:170437809-170437895
cg23190089	0.614121	0.614121	6.55677	7.54967e-09	1	1	2920209	11	2876785	F					SLC22A18AS;SLC22A18	NM_007105;NM_183233	Body;TSS1500	chr11:2923301-2923817	N_Shelf	TRUE		11:2919715-2920315
cg25922751	0.614049	0.614049	6.55554	7.58859e-09	1	1	124950720	12	123516673	R					NCOR2;NCOR2	NM_006312;NM_001077261	Body;Body	chr12:124950705-124950939	Island		12:123516673-123516858	12:124950408-124951479
cg25691775	0.614043	0.614043	6.55543	7.59197e-09	1	1	2699122	17	2645872	F	rs72817361				RAP1GAP2;RAP1GAP2	NM_001100398;NM_015085	TSS1500;TSS1500				17:2645739-2646073	17:2698973-2700118
cg18213545	-0.61391	0.61391	6.55314	7.66478e-09	1	1	57529400	11	57285976	F	rs11570176				CTNND1;CTNND1;CTNND1;CTNND1;CTNND1;CTNND1;CTNND1;CTNND1;CTNND1;CTNND1;CTNND1;CTNND1;CTNND1;CTNND1;CTNND1;CTNND1;CTNND1;CTNND1;CTNND1;CTNND1;CTNND1;CTNND1;CTNND1;CTNND1;CTNND1;CTNND1	NM_001085459;NM_001085462;NM_001085462;NM_001085463;NM_001085458;NM_001085461;NM_001085464;NM_001085467;NM_001085460;NM_001085469;NM_001085468;NM_001085465;NM_001085465;NM_001085468;NM_001085460;NM_001085466;NM_001085459;NM_001331;NM_001085467;NM_001331;NM_001085463;NM_001085464;NM_001085469;NM_001085458;NM_001085466;NM_001085461	5'UTR;1stExon;5'UTR;1stExon;1stExon;1stExon;1stExon;1stExon;5'UTR;1stExon;5'UTR;1stExon;5'UTR;1stExon;1stExon;5'UTR;1stExon;1stExon;5'UTR;5'UTR;5'UTR;5'UTR;5'UTR;5'UTR;1stExon;5'UTR
cg02059317	0.613903	0.613903	6.55303	7.66852e-09	1	1	89024511	16	87552012	R					CBFA2T3	NM_005187	Body				16:87551945-87552159	16:89024465-89024783
cg11001581	-0.613896	0.613896	6.5529	7.67243e-09	1	1	6348110	17	6288834	R					FAM64A	NM_019013	5'UTR	chr17:6347465-6348111	Island		17:6288673-6288835	17:6346717-6348379
cg04016730	-0.613809	0.613809	6.55141	7.72024e-09	1	1	31513886	6	31621865	F					NFKBIL1;NFKBIL1;ATP6V1G2;NFKBIL1;NFKBIL1;ATP6V1G2	NM_001144961;NM_005007;NM_130463;NM_001144962;NM_001144963;NM_138282	TSS1500;TSS1500;Body;TSS1500;TSS1500;Body	chr6:31509668-31509896	S_Shelf
cg07573872	0.613777	0.613777	6.55088	7.73755e-09	1	1	1126342	19	1077342	R		rs35025504			SBNO2;SBNO2	NM_001100122;NM_014963	Body;Body	chr19:1122475-1123287	S_Shelf		19:1077310-1077717
cg03680338	-0.613766	0.613766	6.55067	7.74408e-09	1	1	22043967	6	22151946	F					FLJ22536	NR_015410	Body			TRUE
cg18061197	-0.613761	0.613761	6.5506	7.74659e-09	1	1	101117958	8	101187134	R					RGS22	NM_015668	Body	chr8:101117922-101118693	Island		8:101187107-101187920
cg20464719	-0.613591	0.613591	6.54769	7.84118e-09	1	1	17889512	19	17750512	F					FCHO1;FCHO1;FCHO1;FCHO1	NM_015122;NM_001161358;NM_001161359;NM_001161357	Body;Body;Body;Body			TRUE	19:17750466-17750620	19:17889141-17889581
cg13636096	-0.613589	0.613589	6.54766	7.84218e-09	1	1	2815015	10	2805015	R								chr10:2815003-2815469	Island		10:2805010-2805324
cg14061772	-0.613575	0.613575	6.54741	7.85022e-09	1	1	73266969	12	71553236	R										TRUE
cg05544413	-0.613506	0.613506	6.54624	7.8888e-09	1	1	127663627	6	127705320	R					ECHDC1;ECHDC1;ECHDC1;ECHDC1;ECHDC1	NM_001002030;NM_001105544;NM_018479;NM_001139510;NM_001105545	5'UTR;5'UTR;5'UTR;TSS200;5'UTR	chr6:127664192-127664755	N_Shore	TRUE
cg10542975	0.613501	0.613501	6.54615	7.89158e-09	1	1	67205096	11	66961672	F					PTPRCAP;PTPRCAP	NM_005608;NM_005608	5'UTR;1stExon	chr11:67203319-67203662	S_Shore			11:67203511-67205445
cg06957447	-0.613471	0.613471	6.54564	7.90854e-09	1	1	95242007	14	94311760	R								chr14:95240083-95240341	S_Shore
cg07583894	-0.61345	0.61345	6.54527	7.92082e-09	1	1	12936512	19	12797512	F					RTBDN;RTBDN	NM_031429;NM_001080997	3'UTR;3'UTR	chr19:12936511-12936890	Island		19:12797491-12797857	19:12936359-12936694
cg00681462	0.613439	0.613439	6.54508	7.92699e-09	1	1	75800724	14	74870477	R										TRUE	14:74870472-74870830	14:75800325-75801830
cg13909178	-0.613367	0.613367	6.54385	7.96787e-09	1	1	128558129	11	128063339	R								chr11:128560103-128560537	N_Shore		11:128063091-128063677
cg12459932	0.613328	0.613328	6.54319	7.98956e-09	1	1	25292018	1	25164605	F					RUNX3	NM_001031680	TSS1500					1:25291322-25292142
cg22350048	-0.613264	0.613264	6.5421	8.0261e-09	1	1	22580632	1	22453219	R										TRUE
cg03135023	-0.613161	0.613161	6.54032	8.08577e-09	1	1	2871856	11	2828432	F								chr11:2871364-2871940	Island		11:2828220-2828458
cg18397073	-0.613078	0.613078	6.53891	8.13362e-09	1	1	42600278	19	47292118	R					POU2F2	NM_002698	Body	chr19:42599507-42600522	Island		19:47291382-47292333
cg23331981	-0.613047	0.613047	6.53839	8.15137e-09	1	1	7574780	10	7614786	F											10:7614751-7614805
cg09577144	0.61304	0.61304	6.53826	8.15572e-09	1	1	76573499	17	74085094	R					DNAH17	NM_173628	TSS200
cg25526061	0.612943	0.612943	6.53661	8.212e-09	1	1	135088451	10	134938441	R					ADAM8;ADAM8;ADAM8	NM_001164490;NM_001109;NM_001164489	Body;Body;Body	chr10:135089969-135090491	N_Shore			10:135088415-135088979
cg19917714	-0.61288	0.61288	6.53553	8.24895e-09	1	1	205011227	1	203277850	F					CNTN2	NM_005076	TSS1500
cg07184237	-0.612878	0.612878	6.5355	8.25001e-09	1	1	150754081	7	150385014	R					CDK5;CDK5	NM_004935;NM_001164410	Body;Body	chr7:150754922-150755426	N_Shore		7:150384900-150385173
cg11193342	-0.612845	0.612845	6.53492	8.26988e-09	1	1	116872185	12	115356568	R	rs2249622									TRUE
cg06697471	-0.612791	0.612791	6.53401	8.30147e-09	1	1	133606998	10	133456988	F											10:133456878-133457077
cg06916001	0.612774	0.612774	6.53371	8.31174e-09	1	1	14403004	16	14310505	F					MIR365-1	NR_029854	TSS200					16:14402946-14403781
cg26922780	0.612764	0.612764	6.53355	8.31735e-09	1	1	88769443	16	87296944	R					RNF166	NM_178841	Body	chr16:88772237-88773195	N_Shelf		16:87296885-87297103
cg00677901	-0.612749	0.612749	6.53329	8.32637e-09	1	1	88017247	16	86574748	R					BANP;BANP	NM_017869;NM_079837	Body;Body	chr16:88018631-88018954	N_Shore		16:86574556-86574769	16:88016006-88017655
cg12070987	0.612728	0.612728	6.53293	8.33905e-09	1	1	67804055	11	67560631	R					NDUFS8	NM_002496	Body	chr11:67806251-67806611	N_Shelf		11:67560335-67560638
cg24524285	-0.612639	0.612639	6.53141	8.39191e-09	1	1	64405919	11	64162495	R					NRXN2;NRXN2;NRXN2	NM_138734;NM_138732;NM_015080	Body;Body;Body	chr11:64405451-64406006	Island		11:64162110-64162537
cg01553231	0.612621	0.612621	6.53111	8.40235e-09	1	1	141072866	5	141053050	F								chr5:141071624-141071967	S_Shore	TRUE	5:141052998-141053057	5:141071087-141073320
cg02270010	0.612493	0.612493	6.52893	8.47932e-09	1	1	175958651	5	175891257	F					RNF44	NM_014901	Body					5:175957606-175958771
cg08775375	-0.612477	0.612477	6.52865	8.48911e-09	1	1	10454154	8	10491564	R											8:10491510-10491582
cg16226962	-0.61229	0.61229	6.52546	8.60291e-09	1	1	10415687	6	10523673	R		rs79200392			TFAP2A;TFAP2A	NM_001042425;NM_003220	Body;TSS1500	chr6:10417384-10417842	N_Shore	TRUE	6:10522809-10523865	6:10414885-10415998
cg17841267	0.612171	0.612171	6.52344	8.67563e-09	1	1	112117449	10	112107439	F										TRUE		10:112115799-112117531
cg24965248	-0.612144	0.612144	6.52297	8.69258e-09	1	1	4554940	12	4425201	F	rs71583763				FGF6	NM_020996	TSS200	chr12:4554405-4554624	S_Shore		12:4424676-4425233
cg13893707	0.612087	0.612087	6.522	8.72787e-09	1	1	101749605	9	100789426	F					COL15A1	NM_001855	Body	chr9:101747876-101748083	S_Shore
cg16072777	0.612077	0.612077	6.52183	8.734e-09	1	1	17119012	5	17172012	F
cg19858214	0.61203	0.61203	6.52103	8.76296e-09	1	1	134298937	7	133949477	F										TRUE
cg06238004	-0.612007	0.612007	6.52063	8.77764e-09	1	1	42029727	17	39385253	R								chr17:42030173-42030941	N_Shore	TRUE	17:39385233-39385593
cg19519310	-0.611907	0.611907	6.51893	8.84011e-09	1	1	1389367	6	1334366	R					FOXF2	NM_001452	TSS1500	chr6:1389139-1391393	Island		6:1334145-1336365
cg24405700	0.611837	0.611837	6.51775	8.88379e-09	1	1	655829	12	526090	F					B4GALNT3	NM_173593	Body				12:525850-526685	12:655478-656706
cg03561745	-0.611814	0.611814	6.51735	8.89854e-09	1	1	129843924	11	129349134	F					PRDM10;PRDM10	NM_199437;NM_020228	5'UTR;5'UTR			TRUE
cg22185977	0.611789	0.611789	6.51694	8.9139e-09	1	1	1518133	5	1571133	F					LPCAT1	NM_024830	Body				5:1570988-1571228
cg19443920	-0.611691	0.611691	6.51525	8.97659e-09	1	1	40075879	17	37329405	F					ACLY;ACLY	NM_001096;NM_198830	TSS1500;TSS1500	chr17:40074291-40075380	S_Shore			17:40074089-40076056
cg22579075	0.611689	0.611689	6.51523	8.97737e-09	1	1	94250352	7	94088288	F					SGCE;SGCE;SGCE	NM_001099400;NM_001099401;NM_003919	Body;Body;Body			TRUE
cg11435441	0.611569	0.611569	6.51319	9.05418e-09	1	1	25027994	6	25135973	F	rs9366599										6:25135973-25136060	6:25027383-25028036
cg07298473	-0.611524	0.611524	6.51242	9.08329e-09	1	1	47279183	11	47235759	R					NR1H3;NR1H3;NR1H3	NM_001130102;NM_005693;NM_001130101	5'UTR;TSS1500;TSS1500			TRUE
cg05522011	-0.611433	0.611433	6.51087	9.14204e-09	1	1	81122726	4	81341750	R					PRDM8;PRDM8	NM_001099403;NM_020226	Body;Body	chr4:81123508-81124318	N_Shore		4:81341617-81341803	4:81122504-81123698
cg23403980	0.611364	0.611364	6.5097	9.18668e-09	1	1	2060623	17	2007373	R					SMG6;SMG6	NM_017575;NM_001170957	Body;Body			TRUE
cg00064336	-0.611339	0.611339	6.50927	9.20338e-09	1	1	88143970	16	86701471	F											16:86701445-86701552
cg04813697	0.611333	0.611333	6.50917	9.20689e-09	1	1	22920025	10	22960031	R					PIP4K2A	NM_005028	Body			TRUE
cg08924619	-0.611327	0.611327	6.50906	9.21124e-09	1	1	111160399	13	109958400	F	rs72659607				COL4A2	NM_001846	Body	chr13:111164284-111164547	N_Shelf			13:111159526-111160575
cg26922917	-0.611218	0.611218	6.50722	9.28212e-09	1	1	131622584	12	130188537	F					GPR133	NM_198827	Body	chr12:131623197-131623543	N_Shore		12:130188537-130188728
cg14798653	-0.611203	0.611203	6.50696	9.29205e-09	1	1	6475497	19	6426497	F					DENND1C	NM_024898	Body	chr19:6475222-6475998	Island		19:6426252-6427396
cg14701597	-0.611099	0.611099	6.50519	9.36081e-09	1	1	130757617	10	130647607	R											10:130647521-130647851
cg14972576	0.611097	0.611097	6.50516	9.36217e-09	1	1	97645526	5	97673431	R										TRUE
cg07925587	0.611076	0.611076	6.50479	9.3764e-09	1	1	52583324	12	50869591	R					KRT80;KRT80	NM_001081492;NM_182507	Body;Body			TRUE
cg08364561	-0.611031	0.611031	6.50403	9.40634e-09	1	1	31846844	11	31803420	F								chr11:31847132-31847958	N_Shore		11:31803373-31803450	11:31846734-31846951
cg18669186	-0.610969	0.610969	6.50298	9.44765e-09	1	1	119614594	2	119331064	R								chr2:119613031-119615565	Island		2:119330616-119332035	2:119612086-119614671
cg20739205	0.610962	0.610962	6.50286	9.45228e-09	1	0	128866735	12	127432688	R					TMEM132C	NM_001136103	Body			TRUE	12:127432621-127432689
cg12827637	-0.610919	0.610919	6.50213	9.48115e-09	1	1	69256791	14	68326544	R					ZFP36L1	NM_004926	Body	chr14:69256676-69257036	Island		14:68326368-68326767
cg23357832	-0.610887	0.610887	6.50159	9.50259e-09	1	1	4228775	7	4195301	F	rs686698	rs77629029			SDK1;SDK1	NR_027816;NM_152744	Body;Body
cg12149609	0.610845	0.610845	6.50088	9.53036e-09	1	1	42816600	20	42250014	R					JPH2;JPH2	NM_175913;NM_020433	TSS1500;TSS1500			TRUE		20:42816454-42816603
cg23520688	-0.610787	0.610787	6.49989	9.57008e-09	1	1	103294740	14	102364493	F					TRAF3;TRAF3;TRAF3	NM_145726;NM_003300;NM_145725	5'UTR;5'UTR;5'UTR				14:102364327-102364526
cg25874782	0.610777	0.610777	6.49972	9.57683e-09	1	1	59508474	8	59671028	F					NSMAF;NSMAF	NM_003580;NM_001144772	Body;Body			TRUE
cg04724873	-0.610645	0.610645	6.49749	9.66601e-09	1	1	1920798	1	1910658	R					KIAA1751	NM_001080484	Body			TRUE	1:1910487-1910768
cg03730969	-0.610627	0.610627	6.49718	9.6787e-09	1	1	99916055	4	100135078	R					METAP1	NM_015143	TSS1500	chr4:99916375-99917569	N_Shore			4:99915916-99917273
cg20136100	0.610615	0.610615	6.49698	9.6866e-09	1	1	63974860	11	63731436	R					FERMT3;FERMT3	NM_031471;NM_178443	Body;Body	chr11:63974829-63975048	Island	TRUE	11:63731219-63731615	11:63974822-63975553
cg03270332	-0.610587	0.610587	6.49649	9.70621e-09	1	1	45594670	19	50286510	R	rs16979659				GEMIN7;GEMIN7;GEMIN7	NM_001007269;NM_001007270;NM_024707	3'UTR;3'UTR;3'UTR	chr19:45594397-45595007	Island			19:45593075-45595468
cg21571658	0.610461	0.610461	6.49437	9.79269e-09	1	1	70785399	15	68572453	F												15:70784451-70786033
cg26884773	-0.610418	0.610418	6.49363	9.82271e-09	1	1	235256863	1	233323486	R											1:233323361-233323765	1:235256340-235257699
cg17125804	-0.610405	0.610405	6.49342	9.83126e-09	1	1	111748346	12	110232729	R					CUX2	NM_015267	Body	chr12:111748178-111748392	Island		12:110232562-110232775
cg25764935	-0.610357	0.610357	6.49261	9.8647e-09	1	1	168551427	6	168294276	R		rs73788593									6:168294169-168294397
cg09247692	-0.610342	0.610342	6.49234	9.87555e-09	1	1	38506781	22	36836727	R					BAIAP2L2	NM_025045	TSS200
cg02800216	-0.610309	0.610309	6.49178	9.89873e-09	1	1	237542624	2	237207363	R											2:237207331-237207453
cg16408820	0.610286	0.610286	6.4914	9.91435e-09	1	1	134165361	8	134234543	R										TRUE		8:134165225-134165396
cg24827726	-0.610189	0.610189	6.48974	9.98293e-09	1	1	14581937	3	14556941	F					GRIP2	NM_001080423	Body
cg00510330	-0.610169	0.610169	6.48942	9.99652e-09	1	1	39916111	6	40024089	R										TRUE
cg00355019	0.610164	0.610164	6.48933	1.00003e-08	1	1	119994877	11	119500087	F	rs2084896				TRIM29	NM_012101	Body
cg11257888	0.610077	0.610077	6.48786	1.00616e-08	1	1	24828096	1	24700683	R					RCAN3	NM_013441	TSS1500	chr1:24828865-24829878	N_Shore
cg24213507	-0.610011	0.610011	6.48674	1.01087e-08	1	1	6902689	3	6877689	R					GRM7;GRM7	NM_000844;NM_181874	TSS200;TSS200	chr3:6902823-6903516	N_Shore		3:6877304-6878812
cg17917325	-0.609996	0.609996	6.48648	1.01194e-08	1	1	56142347	7	56109841	R					SUMF2;SUMF2;SUMF2;SUMF2;SUMF2	NM_001042470;NM_001042469;NM_001146333;NM_001130069;NM_015411	Body;Body;Body;Body;Body				7:56109650-56109883	7:56141833-56142384
cg25265126	0.60994	0.60994	6.48553	1.01597e-08	1	1	113891507	2	113607978	R		rs56222786			IL1RN;IL1RN;IL1RN;IL1RN	NM_173842;NM_173843;NM_173841;NM_000577	3'UTR;3'UTR;3'UTR;3'UTR
cg04920452	-0.609881	0.609881	6.48453	1.02019e-08	1	1	76227681	17	73739276	R					LOC283999	NM_001145529	Body	chr17:76228110-76228380	N_Shore		17:73739204-73739939	17:76227564-76228866
cg00558804	0.609878	0.609878	6.48449	1.02036e-08	1	1	88769761	16	87297262	R		rs75410747			RNF166	NM_178841	Body	chr16:88772237-88773195	N_Shelf		16:87297191-87297472
cg01641368	-0.609817	0.609817	6.48346	1.02476e-08	1	1	240271000	2	239935937	F					HDAC4	NM_006037	Body			TRUE	2:239935875-239935965
cg02656560	0.609777	0.609777	6.48277	1.02771e-08	1	1	19967600	17	19908192	F										TRUE		17:19967479-19967701
cg26055899	0.609687	0.609687	6.48124	1.03425e-08	1	1	154462759	4	154682209	F					KIAA0922;KIAA0922	NM_015196;NM_001131007	Body;Body			TRUE		4:154462676-154462854
cg18518262	-0.609636	0.609636	6.48039	1.03793e-08	1	1	134107111	10	133957101	R					STK32C	NM_173575	Body			TRUE
cg10587854	0.609551	0.609551	6.47895	1.04419e-08	1	1	37011630	3	36986634	R		rs58129217								TRUE		3:37011391-37011760
cg13087761	-0.609544	0.609544	6.47884	1.04467e-08	1	1	5645778	7	5612304	R					FSCN1	NM_003088	3'UTR	chr7:5647104-5647340	N_Shore		7:5612241-5612324
cg02282631	-0.609469	0.609469	6.47757	1.05019e-08	1	1	42953543	5	42989300	F	rs35167824							chr5:42951076-42952410	S_Shore		5:42989300-42989395
cg27295342	0.609348	0.609348	6.47551	1.05922e-08	1	1	195849368	3	197333765	F											3:197333759-197334072
cg18874953	-0.609346	0.609346	6.47548	1.05937e-08	1	1	45988479	1	45761066	R					PRDX1;PRDX1;PRDX1	NM_181696;NM_002574;NM_181697	TSS1500;TSS1500;TSS1500	chr1:45987163-45987803	S_Shore
cg13762244	-0.609284	0.609284	6.47444	1.06397e-08	1	1	64951960	11	64708536	F					CAPN1	NM_005186	Body	chr11:64951724-64952035	Island	TRUE	11:64708327-64708583
cg08511485	0.609278	0.609278	6.47433	1.06445e-08	1	1	168945731	3	170428425	R					MECOM	NM_004991	Body			TRUE
cg08577953	-0.609193	0.609193	6.47291	1.07078e-08	1	1	100574455	4	100793478	R								chr4:100574403-100574654	Island		4:100793427-100793647
cg07902749	0.609138	0.609138	6.47197	1.07494e-08	1	1	37813553	2	37667057	R												2:37813133-37813679
cg14708990	-0.609097	0.609097	6.47129	1.07802e-08	1	1	76839217	11	76516865	F	rs41298127				MYO7A;MYO7A;MYO7A	NM_001127180;NM_000260;NM_001127179	TSS200;TSS200;TSS200			TRUE
cg18458509	0.609096	0.609096	6.47126	1.07813e-08	1	1	2920189	11	2876765	F					SLC22A18AS;SLC22A18	NM_007105;NM_183233	Body;TSS1500	chr11:2923301-2923817	N_Shelf	TRUE		11:2919715-2920315
cg18538961	-0.609078	0.609078	6.47096	1.07949e-08	1	1	101363192	14	100432945	F					MEG8	NR_024149	Body
cg26645242	-0.608945	0.608945	6.46871	1.08964e-08	1	1	53163639	16	51721140	R					CHD9	NM_025134	5'UTR	chr16:53164000-53165838	N_Shore
cg02016178	0.608942	0.608942	6.46865	1.0899e-08	1	1	3628416	16	3568417	R					NLRC3	NM_178844	TSS1500					16:3628217-3629698
cg04330884	0.608908	0.608908	6.46808	1.09249e-08	1	1	126339578	10	126329568	R					FAM53B	NM_014661	Body			TRUE		10:126339302-126340464
cg06787669	0.608897	0.608897	6.4679	1.09329e-08	1	1	45018789	7	44985314	F					MYO1G	NM_033054	TSS200					7:45018258-45019154
cg16402452	-0.608868	0.608868	6.46742	1.0955e-08	1	1	58129855	12	56416122	F					AGAP2;AGAP2	NM_014770;NM_001122772	Body;Body	chr12:58129828-58130361	Island			12:58129065-58130641
cg15220969	0.608759	0.608759	6.46557	1.10395e-08	1	1	44819112	21	43643540	R								chr21:44818894-44819446	Island		21:43643326-43643983	21:44818997-44820246
cg18975416	0.608753	0.608753	6.46546	1.10445e-08	1	1	25349562	1	25222149	F												1:25348676-25349815
cg13430755	0.608696	0.608696	6.46451	1.10884e-08	1	1	110310795	9	109350616	R										TRUE
cg26734350	-0.608694	0.608694	6.46447	1.10901e-08	1	1	57662008	16	56219509	F	rs34359911				GPR56;GPR56;GPR56;GPR56;GPR56;GPR56;GPR56	NM_201525;NM_001145771;NM_201524;NM_001145772;NM_001145770;NM_005682;NM_001145773	TSS1500;TSS1500;TSS1500;TSS1500;5'UTR;5'UTR;TSS1500			TRUE		16:57660834-57662332
cg20452961	0.608686	0.608686	6.46433	1.10965e-08	1	1	1839346	5	1892346	F	rs73026117										5:1892275-1892459
cg20533530	-0.608653	0.608653	6.46378	1.11222e-08	1	1	3443694	4	3413492	F					HGFAC	NM_001528	TSS200					4:3443585-3443702
cg23201812	0.608584	0.608584	6.46261	1.11764e-08	1	1	34771918	11	34728494	F										TRUE
cg06210070	-0.608558	0.608558	6.46217	1.11967e-08	1	1	33085063	6	33193041	R					HLA-DPB2	NR_001435	Body	chr6:33084740-33084995	S_Shore
cg16445596	0.608448	0.608448	6.46032	1.12833e-08	1	1	90075204	16	88602705	F	rs4362387				DBNDD1;DBNDD1	NM_001042610;NM_024043	Body;Body					16:90075062-90075867
cg08441803	-0.608367	0.608367	6.45895	1.13478e-08	1	1	46388390	17	43743389	F					SKAP1;SKAP1	NM_003726;NM_001075099	Body;Body				17:43743386-43743485
cg21826784	-0.608334	0.608334	6.4584	1.13737e-08	1	1	11795937	1	11718524	F					AGTRAP;AGTRAP;AGTRAP;AGTRAP;AGTRAP	NM_001040194;NM_001040197;NM_001040195;NM_001040196;NM_020350	TSS1500;TSS1500;TSS1500;TSS1500;TSS1500	chr1:11795975-11796263	N_Shore			1:11795708-11797356
cg04279411	0.608278	0.608278	6.45745	1.14187e-08	1	1	230645569	1	228712192	R										TRUE
cg18548864	0.60814	0.60814	6.45514	1.1529e-08	1	1	112995278	3	114477968	F					BOC	NM_033254	Body			TRUE		3:112995108-112995451
cg02301319	-0.608106	0.608106	6.45456	1.15568e-08	1	1	239930865	2	239595802	F								chr2:239930798-239931057	Island	TRUE	2:239595669-239596032
cg02792168	-0.608103	0.608103	6.45452	1.15591e-08	1	1	101281924	10	101271914	F								chr10:101281181-101282116	Island		10:101271828-101272220
cg22040631	-0.608102	0.608102	6.4545	1.15599e-08	1	1	129153820	2	128870290	R										TRUE
cg25877009	0.608011	0.608011	6.45297	1.16338e-08	1	1	142288517	8	142357699	R											8:142357681-142357723
cg13945749	-0.607993	0.607993	6.45267	1.16483e-08	1	1	2866465	5	2919465	R								chr5:2866699-2867005	N_Shore		5:2919239-2919768
cg00015530	0.607975	0.607975	6.45236	1.1663e-08	1	1	145052950	8	145124938	F					PARP10	NM_032789	Body	chr8:145047293-145052305	S_Shore			8:145052637-145052985
cg16251130	-0.607961	0.607961	6.45211	1.16751e-08	1	1	187564343	4	187801337	R					FAT1	NM_005245	Body				4:187801314-187801404
cg23842941	-0.607954	0.607954	6.452	1.16805e-08	1	1	33762631	20	33226292	R					PROCR	NM_006404	Body	chr20:33762403-33762774	Island		20:33226016-33226632	20:33762253-33762756
cg01681367	0.607924	0.607924	6.4515	1.17052e-08	1	1	29676071	16	29583572	F					SPN;SPN	NM_001030288;NM_003123	Body;Body	chr16:29675845-29676120	Island		16:29583360-29583596	16:29675456-29676411
cg24684349	0.607889	0.607889	6.45092	1.17335e-08	1	1	41990191	6	42098169	F					CCND3;CCND3	NM_001136017;NM_001136126	5'UTR;5'UTR			TRUE		6:41989988-41990575
cg10893095	-0.607817	0.607817	6.4497	1.1793e-08	1	0	85478296	6	85535015	F	rs9341997										6:85534926-85535084
cg08621624	0.607782	0.607782	6.44912	1.18216e-08	1	1	2030223	12	1900484	F											12:1900408-1900522
cg17949813	-0.607767	0.607767	6.44885	1.18345e-08	1	1	1801521	7	1768047	R											7:1768014-1768112
cg19027424	0.607698	0.607698	6.4477	1.18916e-08	1	1	171840137	5	171772742	R					SH3PXD2B	NM_001017995	Body			TRUE
cg02388865	-0.607676	0.607676	6.44732	1.19103e-08	1	1	26737318	1	26609905	R					LIN28;LIN28	NM_024674;NM_024674	1stExon;5'UTR	chr1:26737246-26738148	Island		1:26609886-26610824
cg04317962	-0.60764	0.60764	6.44671	1.19402e-08	1	1	79623625	16	78181126	F								chr16:79623491-79623957	Island		16:78180993-78181382	16:79623476-79623821
cg05867499	0.607588	0.607588	6.44584	1.19837e-08	1	1	4848814	7	4815340	F					RADIL	NM_018059	Body	chr7:4848251-4849204	Island		7:4814778-4815730	7:4848669-4849368
cg14510299	-0.60757	0.60757	6.44554	1.19988e-08	1	1	27928494	1	27801081	F		rs11801264			AHDC1	NM_001029882	5'UTR	chr1:27929705-27930866	N_Shore
cg03429645	-0.607385	0.607385	6.44243	1.21549e-08	1	1	100053188	3	101535878	R					NIT2	NM_020202	TSS1500	chr3:100053448-100053953	N_Shore		3:101535845-101536682	3:100052983-100054557
cg12572625	-0.607375	0.607375	6.44226	1.21636e-08	1	1	140431039	5	140411223	F	rs35783336				PCDHB1;PCDHB1	NM_013340;NM_013340	1stExon;5'UTR			TRUE	5:140411195-140412067
cg14082893	0.607364	0.607364	6.44207	1.21729e-08	1	1	75400931	15	73187984	F										TRUE
cg06145800	-0.607355	0.607355	6.44194	1.21798e-08	1	1	4975273	16	4915274	R					PPL	NM_002705	Body			TRUE
cg01235820	-0.607277	0.607277	6.44062	1.22464e-08	1	1	642782	20	590782	R					SCRT2	NM_033129	3'UTR	chr20:642672-642895	Island		20:590726-590895
cg08450017	0.607262	0.607262	6.44036	1.22598e-08	1	1	45984838	3	45959842	R					CXCR6;FYCO1	NM_006564;NM_024513	TSS200;Body					3:45984803-45985127
cg00989365	-0.607215	0.607215	6.43958	1.22998e-08	1	1	70014548	14	69084301	F								chr14:70014543-70014993	Island		14:69084207-69084718
cg12338137	0.607208	0.607208	6.43946	1.2306e-08	1	1	218701429	2	218409674	F	rs75332772				TNS1	NM_022648	Body			TRUE
cg06242102	-0.607149	0.607149	6.43847	1.23564e-08	1	1	157561010	7	157253771	R					PTPRN2;PTPRN2;PTPRN2	NM_002847;NM_130842;NM_130843	Body;Body;Body	chr7:157560974-157561195	Island		7:157253736-157253993
cg27452922	-0.607118	0.607118	6.43795	1.23833e-08	1	1	88361648	16	86919149	F		rs73256152									16:86918775-86919346
cg21108085	0.607077	0.607077	6.43725	1.24191e-08	1	1	44591098	11	44547674	R					CD82;CD82	NM_002231;NM_001024844	5'UTR;5'UTR	chr11:44586602-44587404	S_Shelf	TRUE		11:44590457-44591115
cg05433490	-0.607052	0.607052	6.43683	1.24408e-08	1	1	1133247	16	1073248	R								chr16:1128223-1130394	S_Shelf		16:1073110-1073300
cg27196131	-0.607007	0.607007	6.43609	1.24794e-08	1	1	188097683	4	188334677	R											4:188334641-188334972
cg17156011	0.607003	0.607003	6.43601	1.24836e-08	1	0	224357281	1	222423904	R										TRUE
cg25659902	0.606973	0.606973	6.43551	1.25095e-08	1	1	30652202	6	30760181	R					KIAA1949;KIAA1949	NM_001134870;NM_133471	Body;1stExon	chr6:30654392-30654934	N_Shelf
cg27552378	-0.606914	0.606914	6.43453	1.25606e-08	1	1	3702776	16	3642777	F					DNASE1	NM_005223	TSS200
cg03962794	-0.606866	0.606866	6.43371	1.26034e-08	1	1	167054318	6	166974308	F	rs9348160				RPS6KA2	NM_001006932	Body			TRUE
cg20730629	-0.606848	0.606848	6.43341	1.2619e-08	1	1	53886622	12	52172889	R					MAP3K12	NM_006301	5'UTR	chr12:53886562-53887101	Island	TRUE	12:52172762-52173353	12:53886312-53887420
cg00327072	-0.606838	0.606838	6.43325	1.26274e-08	1	1	172110477	5	172043082	F					NEURL1B	NM_001142651	Body	chr5:172110282-172111166	Island		5:172042784-172044071	5:172110118-172111737
cg05772218	-0.606755	0.606755	6.43186	1.27007e-08	1	1	3658684	17	3605433	R					ITGAE	NM_002208	Body	chr17:3658426-3658685	Island			17:3657897-3658873
cg17033891	0.606707	0.606707	6.43105	1.27433e-08	1	1	159852976	3	161335670	R										TRUE
cg21557473	0.606602	0.606602	6.42929	1.28372e-08	1	1	69289866	7	68927802	F					AUTS2;AUTS2;AUTS2	NM_015570;NM_001127232;NM_001127231	Body;Body;Body			TRUE		7:69289551-69289886
cg02893429	0.606577	0.606577	6.42887	1.28595e-08	1	1	38404263	2	38257767	F					C2orf58	NR_027252	Body			TRUE
cg02685484	0.606494	0.606494	6.42747	1.29343e-08	1	1	67203360	11	66959936	F					PTPRCAP	NM_005608	Body	chr11:67203319-67203662	Island		11:66959896-66960201
cg05152432	-0.60644	0.60644	6.42658	1.29825e-08	1	1	1689887	1	1679747	F					NADK	NM_023018	Body	chr1:1691767-1692063	N_Shore		1:1679153-1679851
cg00288598	0.606325	0.606325	6.42464	1.30874e-08	1	1	141555295	8	141624477	F					EIF2C2;EIF2C2	NM_012154;NM_001164623	Body;Body	chr8:141559164-141559368	N_Shelf	TRUE		8:141554874-141555329
cg06829681	-0.606284	0.606284	6.42396	1.31243e-08	1	1	12867453	11	12824029	F					TEAD1	NM_021961	Body			TRUE
cg12332674	0.606264	0.606264	6.42363	1.31426e-08	1	1	34252820	6	34360798	R										TRUE
cg05283521	-0.606199	0.606199	6.42253	1.32026e-08	1	1	157259343	7	156952104	R								chr7:157260938-157261221	N_Shore		7:156952046-156952120
cg23746574	0.606197	0.606197	6.4225	1.32043e-08	1	1	2839781	4	2809579	R					SH3BP2;SH3BP2;SH3BP2;SH3BP2	NM_001145856;NM_001122681;NM_001145855;NM_003023	3'UTR;3'UTR;3'UTR;3'UTR			TRUE		4:2839732-2840294
cg04164499	0.606189	0.606189	6.42237	1.32115e-08	1	1	77738721	14	76808474	R					NGB	NM_021257	TSS1500	chr14:77736733-77737772	S_Shore
cg00351054	-0.606147	0.606147	6.42165	1.32508e-08	1	1	123847070	12	122413023	R								chr12:123848617-123849919	N_Shore
cg25516742	-0.606131	0.606131	6.4214	1.3265e-08	1	1	26503010	13	25401010	F	rs9319256				ATP8A2	NM_016529	Body			TRUE
cg20932440	-0.606112	0.606112	6.42108	1.32824e-08	1	1	54359778	1	54132366	F					DIO1;DIO1;DIO1;DIO1	NM_213593;NM_001039715;NM_000792;NM_001039716	TSS200;TSS200;TSS200;TSS200
cg02118390	-0.606053	0.606053	6.42008	1.33376e-08	1	1	167051744	6	166971734	F					RPS6KA2	NM_001006932	Body				6:166971696-166971780
cg24454932	-0.606033	0.606033	6.41975	1.33559e-08	1	1	170532633	6	170374558	R								chr6:170529588-170530672	S_Shore		6:170374513-170374833
cg05319515	-0.605892	0.605892	6.41739	1.34875e-08	1	1	105212620	10	105202610	F					CALHM2;CALHM2	NR_024552;NM_015916	TSS1500;TSS1500	chr10:105211950-105212306	S_Shore
cg14770102	0.605858	0.605858	6.41682	1.35194e-08	1	1	58984446	11	58741022	R
cg03518729	0.605835	0.605835	6.41644	1.35409e-08	1	1	235147744	1	233214367	R										TRUE		1:235147347-235148550
cg07192734	0.605829	0.605829	6.41634	1.35463e-08	1	1	89185789	16	87713290	R					ACSF3;ACSF3;ACSF3	NM_174917;NR_023316;NM_001127214	Body;Body;Body	chr16:89186198-89186551	N_Shore		16:87713156-87713418
cg07813495	0.605799	0.605799	6.41584	1.35749e-08	1	1	37947276	1	37719863	F					ZC3H12A	NM_025079	Body				1:37719845-37719986
cg20173277	-0.60577	0.60577	6.41534	1.36027e-08	1	1	85829349	2	85682860	R					TMEM150A;TMEM150A;TMEM150A	NM_001031738;NM_153342;NR_033179	5'UTR;5'UTR;Body	chr2:85829266-85830237	Island		2:85682860-85683715	2:85828666-85830596
cg14197503	-0.605727	0.605727	6.41463	1.3643e-08	1	1	2777072	10	2767072	F											10:2767021-2767133
cg24317647	-0.605724	0.605724	6.41459	1.36454e-08	1	1	85523201	15	83324205	R								chr15:85523512-85525865	N_Shore		15:83324174-83324239
cg05876246	0.605706	0.605706	6.41428	1.36631e-08	1	0	81831079	8	81993634	R												8:81830834-81831205
cg27420224	-0.605698	0.605698	6.41415	1.36702e-08	1	1	43029777	20	42463191	F					HNF4A;HNF4A;HNF4A;HNF4A;HNF4A;HNF4A	NM_178850;NM_001030003;NM_178849;NM_001030004;NM_175914;NM_000457	TSS200;Body;TSS200;Body;Body;TSS200
cg10244976	0.605692	0.605692	6.41405	1.36761e-08	1	1	1014818	16	954819	F					LMF1	NM_022773	Body	chr16:1014739-1014976	Island		16:954751-955111	16:1014509-1015309
cg20664636	0.605658	0.605658	6.41348	1.37086e-08	1	1	1959596	17	1906346	F					HIC1;HIC1	NM_001098202;NM_006497	TSS200;5'UTR	chr17:1952919-1962328	Island		17:1903519-1909615	17:1959310-1959802
cg19627093	0.605634	0.605634	6.41307	1.37316e-08	1	1	1900892	8	1888299	F	rs2272608				ARHGEF10	NM_014629	Body				8:1888168-1888449
cg03726881	-0.60563	0.60563	6.41301	1.37351e-08	1	1	71513726	1	71286314	F					PTGER3;PTGER3;PTGER3;PTGER3;PTGER3;PTGER3;PTGER3;PTGER3;PTGER3;PTGER3	NM_198714;NM_001126044;NM_198719;NM_198716;NM_198715;NR_028293;NM_198718;NR_028292;NR_028294;NM_198717	TSS1500;TSS1500;TSS1500;TSS1500;TSS1500;TSS1500;TSS1500;TSS1500;TSS1500;TSS1500	chr1:71512224-71513804	Island	TRUE	1:71284815-71286418
cg15256491	-0.605618	0.605618	6.41281	1.37465e-08	1	1	4729610	7	4696136	F					FOXK1	NM_001037165	Body			TRUE	7:4695929-4696447
cg04394267	-0.605565	0.605565	6.41192	1.37977e-08	1	0	55523950	3	55498990	F								chr3:55520226-55522344	S_Shore	TRUE	3:55498855-55499030
cg01833470	0.605554	0.605554	6.41174	1.38077e-08	1	1	36270210	1	36042797	R								chr1:36273499-36274461	N_Shelf			1:36270207-36270416
cg19735250	-0.605541	0.605541	6.41152	1.38207e-08	1	1	43318610	17	40674393	R					FMNL1	NM_005892	Body	chr17:43318429-43319243	Island	TRUE	17:40674239-40675248
cg14158573	-0.605534	0.605534	6.41141	1.38268e-08	1	1	17549682	20	17497682	R					DSTN;DSTN	NM_001011546;NM_006870	TSS1500;TSS1500	chr20:17549628-17550051	Island		20:17497599-17498013
cg18767057	0.605528	0.605528	6.4113	1.38331e-08	1	1	76175611	17	73687206	R					TK1	NM_003258	Body			TRUE
cg13257690	0.605492	0.605492	6.41071	1.38672e-08	1	1	101908752	14	100978505	F								chr14:101908781-101909022	N_Shore		14:100978420-100978767	14:101908493-101909270
cg18881778	-0.605479	0.605479	6.41049	1.38798e-08	1	1	120241287	12	118725670	F	rs79888819				CIT	NM_007174	Body	chr12:120241921-120242233	N_Shore		12:118725604-118725889	12:120241254-120242709
cg07222505	-0.605475	0.605475	6.41042	1.38835e-08	1	0	74161231	5	74196987	F					FAM169A	NM_015566	5'UTR	chr5:74161536-74162716	N_Shore		5:74196910-74197016
cg06201717	0.605417	0.605417	6.40946	1.39395e-08	1	1	2949633	1	2939493	R											1:2939473-2939545	1:2949559-2950210
cg02497019	-0.605412	0.605412	6.40936	1.39451e-08	1	1	49171343	3	49146347	R					LAMB2	NM_002292	TSS1500
cg06652849	-0.605404	0.605404	6.40923	1.39527e-08	1	1	128295099	3	129777789	F		rs3795235			C3orf27	NM_007354	TSS200
cg01879591	0.605355	0.605355	6.40841	1.40004e-08	1	1	242954430	2	242603103	F								chr2:242948740-242952837	S_Shore		2:242602808-242603122	2:242953769-242954446
cg22163059	-0.605354	0.605354	6.4084	1.40007e-08	1	1	51610927	12	49897194	F					POU6F1	NR_026893	Body	chr12:51610892-51611724	Island		12:49897170-49897553	12:51610885-51611360
cg03625662	-0.605344	0.605344	6.40822	1.40111e-08	1	1	132891319	10	132781309	F					TCERG1L	NM_174937	3'UTR	chr10:132893428-132893688	N_Shelf		10:132781286-132781390
cg18002947	-0.605327	0.605327	6.40795	1.40272e-08	1	1	124999416	11	124504626	R										TRUE	11:124504523-124504673
cg08135406	-0.605224	0.605224	6.40623	1.41275e-08	1	1	23785035	3	23760039	F	rs36057406										3:23759920-23760056
cg00058449	0.605202	0.605202	6.40585	1.41497e-08	1	1	31867956	6	31975935	R					ZBTB12	NM_181842	Body	chr6:31867691-31867957	Island		6:31975679-31976216
cg18533966	-0.60518	0.60518	6.40548	1.41712e-08	1	1	19336603	1	19209190	R										TRUE
cg14703589	-0.605173	0.605173	6.40538	1.41774e-08	1	1	31644558	22	29974558	R					LIMK2;LIMK2;LIMK2;LIMK2;LIMK2	NM_001031801;NM_016733;NM_016733;NM_005569;NM_001031801	1stExon;1stExon;5'UTR;Body;5'UTR					22:31643888-31644592
cg26236922	0.605133	0.605133	6.4047	1.42175e-08	1	1	60912673	20	60346068	R					LAMA5	NM_005560	Body	chr20:60911975-60912249	S_Shore		20:60345455-60346950
cg10589396	-0.605111	0.605111	6.40434	1.42386e-08	1	1	132891341	10	132781331	F					TCERG1L	NM_174937	3'UTR	chr10:132893428-132893688	N_Shelf		10:132781286-132781390
cg07106394	0.605105	0.605105	6.40424	1.42445e-08	1	1	104372286	14	103442039	R											14:103442005-103442076	14:104372266-104372577
cg06198069	-0.605073	0.605073	6.4037	1.42768e-08	1	1	36151184	20	35584598	F					BLCAP;BLCAP;BLCAP;NNAT;NNAT;BLCAP;BLCAP	NM_001167821;NM_001167820;NM_001167822;NM_005386;NM_181689;NM_006698;NM_001167823	5'UTR;5'UTR;5'UTR;3'UTR;3'UTR;5'UTR;5'UTR	chr20:36150920-36151240	Island		20:35584209-35584810	20:36150578-36151209
cg00287536	0.605067	0.605067	6.40361	1.42819e-08	1	1	34925718	10	34965724	F					PARD3	NM_019619	Body			TRUE	10:34965646-34965754
cg01288089	0.605061	0.605061	6.40351	1.4288e-08	1	0	76944785	4	77163809	R		rs56061981		TRUE	CXCL10;ART3	NM_001565;NM_001130017	TSS200;5'UTR
cg03573679	0.604981	0.604981	6.40217	1.43675e-08	1	1	2445727	7	2412253	F					CHST12	NM_018641	5'UTR	chr7:2442792-2444011	S_Shore			7:2445268-2446100
cg26871372	-0.60494	0.60494	6.40148	1.44087e-08	1	1	41867517	4	41562274	F	rs11945560							chr4:41867385-41867586	Island		4:41562219-41562343
cg11775521	-0.60488	0.60488	6.40048	1.44686e-08	1	1	74178795	11	73856443	F					KCNE3	NM_005472	TSS200	chr11:74178175-74178801	Island	TRUE
cg19541916	0.604816	0.604816	6.39941	1.45332e-08	1	1	19674105	2	19537586	F			TRUE									2:19674022-19674142
cg24137774	-0.604812	0.604812	6.39934	1.45372e-08	1	1	19372014	11	19328590	R					NAV2	NM_001111018	TSS1500	chr11:19366653-19368234	S_Shelf
cg02297709	-0.604808	0.604808	6.39928	1.45408e-08	1	1	160159670	1	158426294	F		rs61803843			CASQ1	NM_001231	TSS1500
cg06710672	-0.60474	0.60474	6.39815	1.46092e-08	1	1	1133378	16	1073379	R			TRUE					chr16:1128223-1130394	S_Shelf
cg11110643	-0.604732	0.604732	6.39801	1.4618e-08	1	1	72929135	11	72606783	R					P2RY2;P2RY2;P2RY2	NM_176071;NM_176072;NM_002564	TSS1500;TSS1500;TSS1500	chr11:72928982-72929885	Island	TRUE	11:72606666-72607504
cg08497487	-0.604688	0.604688	6.39727	1.46626e-08	1	1	30042188	6	30150167	R					RNF39;RNF39	NM_170769;NM_025236	Body;Body	chr6:30042918-30043500	N_Shore	TRUE
cg07795452	0.604669	0.604669	6.39696	1.46816e-08	1	1	6565177	1	6487764	F	rs4590694				PLEKHG5	NM_198681	Body					1:6565112-6565240
cg12273284	0.604654	0.604654	6.39671	1.46967e-08	1	1	12490844	10	12530850	F					CAMK1D;CAMK1D	NM_020397;NM_153498	Body;Body				10:12530846-12530891	10:12490549-12491397
cg14044388	-0.604602	0.604602	6.39584	1.47503e-08	1	1	94579826	9	93619647	F					ROR2	NM_004560	Body			TRUE
cg13424029	-0.604588	0.604588	6.39561	1.47644e-08	1	1	101297508	10	101287498	R								chr10:101297438-101297703	Island	TRUE	10:101286334-101287693
cg05614346	0.604527	0.604527	6.39459	1.48271e-08	1	1	176858608	5	176791214	R					GRK6;GRK6;GRK6	NM_001004106;NM_002082;NM_001004105	Body;Body;Body	chr5:176860862-176861098	N_Shelf			5:176858379-176859189
cg26362453	-0.604519	0.604519	6.39446	1.48347e-08	1	1	847704	8	837704	F								chr8:850103-850405	N_Shelf		8:837550-837937
cg19542849	-0.604514	0.604514	6.39438	1.48395e-08	1	1	100217960	2	99584392	R					AFF3;AFF3	NM_001025108;NM_002285	Body;Body			TRUE
cg07196571	0.60444	0.60444	6.39314	1.49164e-08	1	1	64442578	15	62229631	R					SNX22	NM_024798	TSS1500	chr15:64443587-64444821	N_Shore			15:64441875-64442658
cg09234973	-0.604434	0.604434	6.39304	1.49223e-08	1	1	113975820	2	113692291	R		rs55728802			PAX8;PAX8;PAX8;PAX8;LOC440839;PAX8	NM_013953;NM_013952;NM_013951;NM_013992;NR_029399;NM_003466	3'UTR;3'UTR;3'UTR;3'UTR;Body;3'UTR			TRUE
cg09501687	0.604424	0.604424	6.39287	1.4933e-08	1	1	150169781	5	150149974	R					C5orf62	NM_032947	Body			TRUE
cg19021985	0.604404	0.604404	6.39254	1.49533e-08	1	1	22398190	8	22454135	F					PPP3CC	NM_005605	Body			TRUE		8:22397842-22398304
cg18896032	0.604377	0.604377	6.39209	1.49815e-08	1	1	57097718	11	56854294	F	rs75587641				SSRP1	NM_003146	Body
cg24870966	-0.604368	0.604368	6.39195	1.49903e-08	1	1	79282893	17	76897488	F					C17orf55	NM_178519	5'UTR	chr17:79283863-79284131	N_Shore	TRUE		17:79282128-79283828
cg10861599	0.604313	0.604313	6.39103	1.50477e-08	1	1	173176523	1	171443146	R				TRUE	TNFSF4	NM_003326	TSS200
cg18310895	-0.604252	0.604252	6.39001	1.51114e-08	1	1	62086195	20	61556639	F					KCNQ2;KCNQ2;KCNQ2;KCNQ2;KCNQ2	NM_172108;NM_172106;NM_172107;NM_172109;NM_004518	Body;Body;Body;Body;Body	chr20:62084467-62084903	S_Shore	TRUE
cg17864091	0.604156	0.604156	6.3884	1.52123e-08	1	1	62200091	20	61670535	F					PRIC285;PRIC285	NM_001037335;NM_033405	Body;TSS1500	chr20:62200085-62200320	Island		20:61670268-61671373
cg07484739	0.604146	0.604146	6.38824	1.52225e-08	1	1	177356020	2	177064266	F								chr2:177355071-177355525	S_Shore			2:177355999-177356264
cg18159840	-0.604138	0.604138	6.38812	1.52304e-08	1	1	121902573	3	123385263	R					CASR;CASR	NM_000388;NM_000388	5'UTR;1stExon	chr3:121902742-121903645	N_Shore		3:123385251-123385325
cg01947066	0.604134	0.604134	6.38805	1.52347e-08	1	1	74289586	15	72076639	R					PML;PML;PML;PML;PML;PML;PML;PML;PML	NM_033247;NM_033244;NM_002675;NM_033238;NM_033246;NM_033250;NM_033239;NM_033249;NM_033240	Body;Body;Body;Body;Body;Body;Body;Body;Body	chr15:74290344-74290760	N_Shore			15:74289340-74289667
cg16427033	-0.604077	0.604077	6.3871	1.52952e-08	1	1	109023583	10	109013573	R											10:109013540-109013629
cg22294740	-0.603982	0.603982	6.38552	1.53957e-08	1	1	2294961	19	2245961	F					LINGO3	NM_001101391	5'UTR	chr19:2294886-2295101	Island		19:2245859-2246093
cg01471372	-0.603916	0.603916	6.38442	1.54659e-08	1	1	38592365	8	38711522	R					TACC1	NM_001146216	5'UTR			TRUE		8:38591621-38592560
cg03928812	0.603829	0.603829	6.38297	1.55592e-08	1	0	59634276	11	59390852	R					TCN1	NM_001062	TSS1500
cg14195925	-0.603808	0.603808	6.38262	1.55821e-08	1	1	77224403	17	74735998	F					HRNBP3	NM_001082575	5'UTR				17:74735880-74736011	17:77224286-77224450
cg25588844	0.603807	0.603807	6.3826	1.55828e-08	1	1	10037561	2	9955012	F					TAF1B	NM_005680	Body			TRUE
cg07388969	0.603686	0.603686	6.3806	1.57131e-08	1	1	38509709	15	36297001	F										TRUE
cg24158259	0.603633	0.603633	6.37971	1.5771e-08	1	1	58984544	11	58741120	F
cg27064337	0.603525	0.603525	6.37791	1.58894e-08	1	1	18925266	8	18969546	R										TRUE
cg11874976	0.603524	0.603524	6.3779	1.58902e-08	1	1	101908830	14	100978583	R								chr14:101908781-101909022	Island		14:100978420-100978767	14:101908493-101909270
cg09344348	0.603519	0.603519	6.37781	1.58957e-08	1	1	170581085	6	170423010	R								chr6:170580889-170581113	Island		6:170422872-170423057	6:170580647-170582298
cg01885783	-0.603467	0.603467	6.37695	1.59524e-08	1	1	20288286	22	18668286	R								chr22:20286318-20287630	S_Shore		22:18667887-18668287
cg06113354	-0.603459	0.603459	6.37682	1.5961e-08	1	1	57387636	10	57057642	F								chr10:57388068-57388528	N_Shore		10:57057447-57057789
cg17881208	0.603442	0.603442	6.37653	1.59801e-08	1	1	55378912	12	53665179	F					KIAA0748	NM_001136030	TSS1500					12:55378242-55379253
cg02621357	-0.603404	0.603404	6.3759	1.6022e-08	1	1	11296980	8	11334390	F	rs62491582				FAM167A	NM_053279	Body			TRUE
cg06492744	0.603336	0.603336	6.37478	1.6097e-08	1	1	65406254	11	65162830	F					SIPA1;SIPA1	NM_006747;NM_153253	5'UTR;TSS1500	chr11:65408344-65408631	N_Shelf			11:65404865-65406474
cg18051914	-0.603332	0.603332	6.3747	1.61019e-08	1	1	118134912	11	117640122	F					MPZL2;MPZL2;MPZL2;MPZL2	NM_144765;NM_005797;NM_144765;NM_005797	1stExon;5'UTR;5'UTR;1stExon			TRUE		11:118134890-118135216
cg03601920	-0.603326	0.603326	6.3746	1.61085e-08	1	1	17445310	1	17317897	R					PADI2	NM_007365	Body	chr1:17445651-17446088	N_Shore			1:17445204-17446554
cg22957360	-0.603304	0.603304	6.37425	1.61324e-08	1	1	101282572	10	101272562	R								chr10:101282725-101282934	N_Shore		10:101272301-101273369
cg15134801	-0.603291	0.603291	6.37402	1.61474e-08	1	1	60138838	5	60174595	F	rs76035001				ELOVL7;ELOVL7	NM_024930;NM_001104558	5'UTR;5'UTR	chr5:60139359-60140155	N_Shore		5:60174518-60174648
cg21439672	0.603282	0.603282	6.37388	1.61574e-08	1	1	7260546	12	7151822	R					C1RL;LOC283314	NM_016546;NR_026947	Body;TSS1500
cg02711163	0.60323	0.60323	6.37301	1.62152e-08	1	1	153330200	1	151596824	R					S100A9	NM_002965	TSS200
cg11403907	-0.603228	0.603228	6.37298	1.62177e-08	1	1	98569645	1	98342233	F	rs1507061									TRUE
cg07283896	0.603222	0.603222	6.37288	1.62245e-08	1	1	11855283	6	11963269	F										TRUE
cg26337070	-0.603184	0.603184	6.37225	1.62664e-08	1	1	85999873	2	85853384	R					ATOH8	NM_032827	Body			TRUE	2:85852898-85853385
cg00962755	-0.603171	0.603171	6.37203	1.62812e-08	1	1	201439001	1	199705624	F					PHLDA3	NM_012396	TSS1500	chr1:201437519-201438648	S_Shore		1:199705543-199705636
cg02358862	0.603142	0.603142	6.37155	1.63136e-08	1	1	30197211	16	30104712	F					CORO1A	NM_007074	Body	chr16:30194747-30195357	S_Shore	TRUE		16:30196937-30197616
cg13244241	-0.60306	0.60306	6.37019	1.64064e-08	1	1	102491731	10	102481721	R								chr10:102489343-102491011	S_Shore
cg09476130	-0.603044	0.603044	6.36992	1.64247e-08	1	1	159870086	1	158136710	F					CCDC19	NM_012337	TSS200	chr1:159869901-159870143	Island	TRUE	1:158136551-158136767
cg10975897	-0.603009	0.603009	6.36935	1.64633e-08	1	1	15504844	6	15612823	F	rs56186721				JARID2	NM_004973	Body				6:15612793-15612946	6:15504449-15505198
cg06516502	-0.602915	0.602915	6.36779	1.65703e-08	1	1	28035175	22	26365175	R								chr22:28034987-28035310	Island		22:26365032-26365231
cg11161497	-0.6029	0.6029	6.36753	1.65881e-08	1	1	21826525	6	21934504	F					FLJ22536	NR_015410	Body			TRUE
cg13096405	-0.602866	0.602866	6.36698	1.66261e-08	1	1	1120954	11	1110954	F											11:1110824-1111114	11:1120872-1120991
cg27151770	-0.602863	0.602863	6.36692	1.66298e-08	1	1	49620536	16	48178037	F					ZNF423	NM_015069	Body				16:48177954-48178061
cg01723761	-0.60286	0.60286	6.36688	1.6633e-08	1	1	101186107	13	99984108	F					A2LD1	NM_033110	TSS200	chr13:101184396-101184848	S_Shore
cg25856090	0.602848	0.602848	6.36668	1.66468e-08	1	1	143028708	7	142738830	F					CLCN1	NM_000083	Body			TRUE
cg23662097	0.602844	0.602844	6.36661	1.66513e-08	1	1	4873008	3	4848008	F	rs76867621				ITPR1;ITPR1;ITPR1	NM_002222;NM_001099952;NM_001168272	Body;Body;Body			TRUE		3:4872445-4873512
cg18649451	-0.602836	0.602836	6.36648	1.66607e-08	1	1	97081208	14	96150961	F	rs234597										14:96150822-96151585
cg04415798	-0.602794	0.602794	6.36578	1.6709e-08	1	1	37128586	14	36198337	F					PAX9	NM_006194	5'UTR	chr14:37126786-37128274	S_Shore		14:36198176-36198571
cg18148375	0.602786	0.602786	6.36564	1.67184e-08	1	1	1926535	2	1905542	R					MYT1L	NM_015025	Body				2:1905297-1905624
cg06789686	-0.602782	0.602782	6.36558	1.67231e-08	1	1	42705761	17	40061287	R										TRUE
cg04719574	0.602778	0.602778	6.36552	1.67272e-08	1	1	169758340	5	169690918	F					LOC257358	NR_026945	TSS200					5:169758101-169758651
cg12500876	-0.60273	0.60273	6.36471	1.67833e-08	1	1	101549236	15	99366759	F					LRRK1	NM_024652	Body	chr15:101548675-101548898	S_Shore		15:99366086-99366813	15:101548323-101549349
cg02237342	0.602656	0.602656	6.36348	1.6869e-08	1	1	24823519	22	23153519	R					ADORA2A	NM_000675	TSS200	chr22:24819537-24820810	S_Shelf
cg27125093	0.602606	0.602606	6.36266	1.69265e-08	1	1	3179828	19	3130828	F	rs34205484				S1PR4	NM_003775	1stExon	chr19:3178741-3179986	Island		19:3128817-3131105
cg12379463	-0.602592	0.602592	6.36243	1.69424e-08	1	1	146727004	4	146946454	R					ZNF827	NM_178835	Body			TRUE
cg25513924	-0.602536	0.602536	6.3615	1.70078e-08	1	1	187009486	3	188492180	F		rs72549255			MASP1;MASP1;MASP1;MASP1;MASP1;MASP1	NM_139125;NM_001879;NM_001879;NM_001031849;NM_001031849;NM_139125	5'UTR;1stExon;5'UTR;5'UTR;1stExon;1stExon			TRUE
cg13619891	0.602486	0.602486	6.36067	1.70668e-08	1	1	106657452	14	105728497	R											14:105728426-105728511
cg08160224	-0.602452	0.602452	6.3601	1.71068e-08	1	1	62248459	11	62005035	F	rs79052491				AHNAK	NM_024060	Body			TRUE
cg22910462	-0.602408	0.602408	6.35938	1.71579e-08	1	1	17680578	22	16060578	R					CECR1;CECR1	NM_177405;NM_017424	TSS200;Body
cg02849956	0.602369	0.602369	6.35873	1.72046e-08	1	1	4634827	19	4585827	R		rs73533782						chr19:4636207-4636567	N_Shore	TRUE
cg11231069	0.602322	0.602322	6.35795	1.72604e-08	1	1	240225142	2	239890079	F					HDAC4	NM_006037	Body				2:239889996-239890149
cg19689828	0.602301	0.602301	6.35761	1.72845e-08	1	1	58612027	11	58368603	R					GLYATL2	NM_145016	TSS200
cg10800620	0.602287	0.602287	6.35737	1.73018e-08	1	1	196398826	2	196107071	F										TRUE		2:196398700-196399058
cg19489503	-0.602222	0.602222	6.3563	1.73783e-08	1	1	101298812	10	101288802	R		rs7903232						chr10:101299997-101300859	N_Shore
cg00764612	-0.602186	0.602186	6.35569	1.74225e-08	1	1	150255213	1	148521837	F					C1orf51	NM_144697	TSS200	chr1:150254365-150254637	S_Shore		1:148520545-148522128
cg04671611	-0.602153	0.602153	6.35515	1.74615e-08	1	1	6623787	16	6563788	F					A2BP1;A2BP1	NM_001142333;NM_018723	5'UTR;5'UTR				16:6563646-6564045
cg04786142	0.602135	0.602135	6.35486	1.74826e-08	1	1	234908381	1	232975004	F											1:232974885-232975027	1:234907976-234908830
cg11372436	-0.602118	0.602118	6.35457	1.75033e-08	1	1	24797007	4	24406105	R					SOD3	NM_003102	TSS200			TRUE
cg13879047	-0.602099	0.602099	6.35425	1.75266e-08	1	1	50774217	7	50741711	R					GRB10;GRB10;GRB10;GRB10	NM_001001555;NM_001001549;NM_001001550;NM_005311	5'UTR;Body;TSS1500;Body
cg14836522	0.602065	0.602065	6.35369	1.75676e-08	1	0	31375133	1	31147720	F					SDC3	NM_014654	Body			TRUE
cg15730491	-0.602063	0.602063	6.35366	1.75698e-08	1	1	221068834	1	219135457	R								chr1:221068782-221069159	Island		1:219135406-219135851
cg12129796	0.602019	0.602019	6.35293	1.76229e-08	1	1	79753073	8	79915628	F
cg16882373	0.602013	0.602013	6.35283	1.76304e-08	1	1	26191458	7	26157983	F					NFE2L3	NM_004289	TSS1500	chr7:26191794-26192757	N_Shore
cg16550264	0.60198	0.60198	6.35228	1.76702e-08	1	1	115813214	12	114297597	R										TRUE		12:115812974-115813292
cg06287140	-0.601975	0.601975	6.3522	1.76764e-08	1	1	122468180	12	120952563	F	rs76121995		TRUE		BCL7A;BCL7A	NM_001024808;NM_020993	Body;Body					12:122468014-122468400
cg26517663	-0.601924	0.601924	6.35136	1.77383e-08	1	1	60295294	15	58082586	F					FOXB1	NM_012182	TSS1500	chr15:60296135-60298520	N_Shore		15:58082575-58082638
cg04847275	-0.60189	0.60189	6.3508	1.77794e-08	1	1	95693828	14	94763581	R					CLMN	NM_024734	Body				14:94763537-94763639
cg09540612	0.601879	0.601879	6.35062	1.77925e-08	1	1	62492233	20	61962677	F	rs76471770				C20orf135	NM_080622	TSS1500	chr20:62492849-62494249	N_Shore			20:62491883-62492259
cg16164622	0.601856	0.601856	6.35023	1.78213e-08	1	1	23031695	3	23006699	R											3:23006632-23006747	3:23031531-23031731
cg02554168	0.60183	0.60183	6.34982	1.78519e-08	1	1	55378621	12	53664888	F		rs1906496			KIAA0748	NM_001136030	TSS200					12:55378242-55379253
cg14921416	0.601821	0.601821	6.34966	1.78635e-08	1	1	3693158	20	3641158	R
cg15255390	-0.601776	0.601776	6.34891	1.79191e-08	1	1	46632154	17	43987153	R		rs59702349			HOXB3	NM_002146	5'UTR	chr17:46631800-46632212	Island		17:43986800-43987197
cg11203293	-0.601735	0.601735	6.34824	1.7969e-08	1	1	25777762	13	24675762	F										TRUE
cg01996116	-0.601724	0.601724	6.34806	1.79824e-08	1	1	42846907	3	42821911	R					HIGD1A;HIGD1A;HIGD1A	NM_014056;NM_001099668;NM_001099669	TSS1500;TSS1500;TSS1500	chr3:42845436-42846355	S_Shore		3:42821897-42822068	3:42845207-42847170
cg26857315	0.601653	0.601653	6.34688	1.80707e-08	1	1	932759	19	883759	R		rs34016370			ARID3A	NM_005224	Body	chr19:932598-932845	Island		19:883558-884941	19:932459-933164
cg21287519	-0.601642	0.601642	6.3467	1.80841e-08	1	1	2251062	17	2197812	F					SGSM2;SGSM2	NM_014853;NM_001098509	Body;Body			TRUE
cg13908507	0.601637	0.601637	6.34662	1.80899e-08	1	1	71876389	10	71546395	F					AIFM2	NM_032797	Body					10:71875128-71876993
cg20764656	0.601616	0.601616	6.34627	1.81163e-08	1	1	65410479	14	64480232	F				TRUE	GPX2	NM_002083	TSS1500			TRUE
cg24159247	-0.601578	0.601578	6.34564	1.81634e-08	1	1	4575483	3	4550483	F		rs78308656			ITPR1;ITPR1;ITPR1	NM_002222;NM_001099952;NM_001168272	Body;Body;Body			TRUE
cg14622819	0.601574	0.601574	6.34557	1.81688e-08	1	0	76944817	4	77163841	R					CXCL10;ART3	NM_001565;NM_001130017	TSS200;5'UTR
cg00405824	-0.601573	0.601573	6.34555	1.817e-08	1	1	85616436	16	84173937	F	rs34764441	rs74031859								TRUE	16:84173807-84173950
cg11540476	-0.601548	0.601548	6.34514	1.82009e-08	1	1	31651249	6	31759228	R		rs2844462						chr6:31650648-31651292	Island		6:31758628-31759271
cg16568641	-0.601527	0.601527	6.3448	1.82266e-08	1	1	133688377	8	133757559	R					LRRC6	NM_012472	TSS1500	chr8:133687573-133687998	S_Shore			8:133687414-133688520
cg01660934	-0.601362	0.601362	6.34207	1.84339e-08	1	1	68269041	16	66826542	F					ESRP2	NM_024939	Body	chr16:68269010-68272143	Island		16:66826526-66829595	16:68268909-68269458
cg25754958	0.601324	0.601324	6.34144	1.84826e-08	1	1	202130692	1	200397315	R					PTPN7	NM_002832	TSS1500
cg03830273	-0.601256	0.601256	6.34032	1.85682e-08	1	1	9287812	11	9244388	F					DENND5A	NM_015213	TSS1500	chr11:9286273-9287091	S_Shore			11:9287809-9287928
cg02449103	-0.601221	0.601221	6.33975	1.86123e-08	1	1	31627711	6	31735690	F					C6orf47	NM_021184	1stExon	chr6:31628338-31628658	N_Shore			6:31627694-31628805
cg18487598	-0.601215	0.601215	6.33965	1.86197e-08	1	1	178735372	5	178667978	R	rs34812500				ADAMTS2;ADAMTS2	NM_021599;NM_014244	Body;Body				5:178667732-178668002
cg02740606	0.601214	0.601214	6.33963	1.86214e-08	1	1	67206418	11	66962994	R					CORO1B;CORO1B;PTPRCAP	NM_001018070;NM_020441;NM_005608	Body;Body;TSS1500	chr11:67203319-67203662	S_Shelf			11:67205850-67206525
cg10269365	-0.601203	0.601203	6.33944	1.86359e-08	1	0	223166989	2	222875233	F					CCDC140	NM_153038	5'UTR	chr2:223167205-223167560	N_Shore		2:222875080-222875308
cg13924715	-0.60119	0.60119	6.33923	1.86525e-08	1	1	10750890	11	10707466	F											11:10707392-10707558
cg01067139	-0.60119	0.60119	6.33922	1.86527e-08	1	1	43000417	5	43036174	F								chr5:43000343-43000791	Island	TRUE	5:43036115-43036524
cg00024382	-0.601156	0.601156	6.33867	1.86957e-08	1	1	34058623	17	31082736	R					RASL10B	NM_033315	TSS200	chr17:34058549-34058778	Island		17:31082692-31083421	17:34058297-34059517
cg19990651	-0.601142	0.601142	6.33843	1.87142e-08	1	1	33048555	6	33156533	R		rs77062860			HLA-DPB1	NM_002121	Body	chr6:33048416-33048814	Island	TRUE	6:33156288-33156750
cg12186317	-0.601131	0.601131	6.33826	1.87271e-08	1	1	1183173	5	1236173	F											5:1235975-1236254
cg13007502	-0.601116	0.601116	6.33801	1.87466e-08	1	1	208795771	2	208504016	F					PLEKHM3	NM_001080475	Body	chr2:208795525-208795860	Island		2:208503797-208504056
cg01889574	0.601075	0.601075	6.33733	1.87992e-08	1	1	44590889	11	44547465	R					CD82;CD82	NM_002231;NM_001024844	5'UTR;5'UTR	chr11:44586602-44587404	S_Shelf			11:44590457-44591115
cg27542466	-0.601034	0.601034	6.33666	1.88519e-08	1	1	90728004	15	88529008	R					SEMA4B	NM_020210	TSS200	chr15:90727879-90728570	Island	TRUE	15:88528831-88529603	15:90727992-90728875
cg00355286	0.60102	0.60102	6.33642	1.88704e-08	1	1	55525729	16	54083230	F	rs59727333				MMP2;MMP2	NM_001127891;NM_004530	Body;Body
cg05312353	-0.601016	0.601016	6.33636	1.88751e-08	1	1	17102678	6	17210657	F								chr6:17102309-17102539	S_Shore	TRUE	6:17210611-17210662
cg23960088	-0.601012	0.601012	6.33629	1.88807e-08	1	1	34006894	5	34042651	R					AMACR;AMACR;AMACR;AMACR;AMACR;AMACR	NM_001167595;NM_001167597;NM_001167596;NM_001167598;NM_203382;NM_014324	Body;Body;Body;Body;Body;Body	chr5:34007796-34008105	N_Shore			5:34006867-34007111
cg01901101	0.600935	0.600935	6.33501	1.89808e-08	1	1	9486939	1	9409526	F		rs75878045						chr1:9488937-9489249	N_Shore			1:9486115-9487009
cg01943221	0.600921	0.600921	6.33478	1.89988e-08	1	1	9776133	1	9698720	F					PIK3CD	NM_005026	Body	chr1:9775708-9775997	S_Shore	TRUE	1:9698296-9698721
cg19219423	0.600805	0.600805	6.33288	1.91492e-08	1	1	52761022	10	52431028	R					PRKG1	NM_001098512	Body			TRUE		10:52760848-52761679
cg06334737	-0.600788	0.600788	6.33259	1.9172e-08	1	1	61976195	11	61732771	F					SCGB2A1;SCGB2A1	NM_002407;NM_002407	1stExon;5'UTR					11:61975167-61976885
cg20660269	0.600692	0.600692	6.33102	1.92976e-08	1	1	24823514	22	23153514	F					ADORA2A	NM_000675	TSS200	chr22:24819537-24820810	S_Shelf
cg02229757	0.600684	0.600684	6.33088	1.93085e-08	1	1	15685126	16	15592627	F	rs56148174									TRUE		16:15684476-15685218
cg03119829	-0.60067	0.60067	6.33066	1.93263e-08	1	1	64170964	1	63943552	R												1:64170893-64170969
cg04354393	-0.600616	0.600616	6.32976	1.9398e-08	1	1	33775963	17	30800076	R					SLFN13	NM_144682	TSS200	chr17:33776553-33776888	N_Shore	TRUE		17:33774969-33775989
cg03446244	-0.600579	0.600579	6.32916	1.94467e-08	1	1	86229872	16	84787373	R										TRUE	16:84787199-84787481
cg08538258	-0.60055	0.60055	6.32867	1.94863e-08	1	1	46706820	21	45531248	F					POFUT2;POFUT2;LOC642852;POFUT2	NR_004858;NM_015227;NR_026943;NM_133635	Body;Body;TSS1500;Body	chr21:46706691-46707049	Island		21:45531077-45531533
cg09595050	-0.600546	0.600546	6.32861	1.94908e-08	1	1	81110205	4	81329229	F					PRDM8	NM_020226	5'UTR	chr4:81109887-81110460	Island		4:81328912-81329484
cg23925513	-0.600529	0.600529	6.32832	1.9514e-08	1	1	6923526	17	6864250	F								chr17:6925400-6927527	N_Shore
cg00668150	-0.600494	0.600494	6.32774	1.9561e-08	1	1	2615720	17	2562470	F	rs9916715				KIAA0664	NM_015229	TSS1500	chr17:2614320-2615630	S_Shore		17:2561071-2562829
cg26923863	0.60046	0.60046	6.32718	1.96064e-08	1	1	1221838	4	1211838	F					CTBP1;CTBP1	NM_001328;NM_001012614	Body;Body	chr4:1221837-1222050	Island		4:1211838-1212831
cg10806318	0.60037	0.60037	6.3257	1.97269e-08	1	1	70374297	11	70051945	F					SHANK2;SHANK2	NM_012309;NM_133266	Body;Body				11:70051897-70052042
cg03290131	0.600368	0.600368	6.32566	1.97299e-08	1	1	112263831	10	112253821	F					DUSP5	NM_004419	Body			TRUE		10:112263656-112264383
cg05496814	0.600363	0.600363	6.32559	1.97359e-08	1	1	111445415	5	111473314	R										TRUE
cg22413056	0.600362	0.600362	6.32557	1.97379e-08	1	1	30650202	6	30758181	R					KIAA1949;KIAA1949	NM_001134870;NM_133471	Body;Body					6:30650111-30651216
cg25432518	0.600342	0.600342	6.32524	1.97648e-08	1	1	1894300	7	1860826	R					MAD1L1;MAD1L1;MAD1L1	NM_003550;NM_001013837;NM_001013836	Body;Body;Body	chr7:1896090-1896451	N_Shore		7:1860677-1860841
cg01738022	0.600197	0.600197	6.32286	1.99606e-08	1	1	4012936	16	3952937	R					ADCY9	NM_001116	3'UTR	chr16:4015001-4015232	N_Shelf	TRUE	16:3952920-3952999	16:4012669-4013695
cg26401673	0.600192	0.600192	6.32278	1.99671e-08	1	1	43431343	3	43406347	R					ANO10	NM_018075	Body			TRUE		3:43431078-43431683
cg14983763	-0.600185	0.600185	6.32266	1.99768e-08	1	1	133929461	10	133779451	R					JAKMIP3	NM_001105521	Body	chr10:133930595-133931010	N_Shore		10:133779367-133779543
cg24028634	0.600156	0.600156	6.32218	2.00166e-08	1	1	113584107	13	112632108	R											13:112632070-112632181
cg19907915	-0.600123	0.600123	6.32164	2.00615e-08	1	1	133821252	11	133326462	F	rs77825526	rs11223642			IGSF9B	NM_014987	Body			TRUE	11:133326274-133326523
cg26993132	-0.600055	0.600055	6.32052	2.01548e-08	1	1	89239499	16	87767000	F					CDH15	NM_004933	Body	chr16:89237944-89238331	S_Shore	TRUE		16:89239173-89239621
cg06613515	0.59999	0.59999	6.31944	2.02448e-08	1	1	77287656	15	75074711	R					PSTPIP1;PSTPIP1	NM_003978;NM_003978	5'UTR;1stExon
cg16729850	-0.599982	0.599982	6.31931	2.02554e-08	1	1	53339813	12	51626080	F								chr12:53342805-53343162	N_Shelf	TRUE
cg07123182	-0.599969	0.599969	6.31911	2.02727e-08	1	1	2722391	11	2678967	F					KCNQ1OT1;KCNQ1;KCNQ1	NR_002728;NM_000218;NM_181798	TSS1500;Body;Body	chr11:2720410-2722087	S_Shore
cg04157272	0.599881	0.599881	6.31766	2.03944e-08	1	0	68017838	2	67871342	R										TRUE
cg10936879	0.599776	0.599776	6.31592	2.05419e-08	1	1	74397277	10	74067283	F										TRUE
cg23197945	-0.59971	0.59971	6.31484	2.0634e-08	1	1	101841303	10	101831293	R					CPN1	NM_001308	1stExon				10:101831210-101831314
cg06889535	-0.599687	0.599687	6.31447	2.06657e-08	1	1	126455712	11	125960922	F					KIRREL3;KIRREL3	NM_001161707;NM_032531	Body;Body				11:125960801-125961096
cg14665413	0.599632	0.599632	6.31357	2.07431e-08	1	0	38859728	4	38536123	R					TLR6	NM_006068	TSS1500			TRUE
cg25388800	0.59962	0.59962	6.31337	2.07601e-08	1	1	137990243	5	138018142	F										TRUE		5:137989955-137990597
cg08273169	0.599594	0.599594	6.31294	2.07972e-08	1	0	144255650	8	144327025	R											8:144327009-144327071	8:144255448-144255938
cg10927968	-0.599583	0.599583	6.31276	2.08126e-08	1	1	1807333	11	1763909	F	rs79762573										11:1763790-1764002
cg10296799	-0.599558	0.599558	6.31235	2.08477e-08	1	1	195589996	3	197074393	R											3:197074391-197074464	3:195589066-195590581
cg16653901	-0.599541	0.599541	6.31206	2.08727e-08	1	1	133513511	5	133541410	R					SKP1;SKP1	NM_170679;NM_006930	TSS1500;TSS1500	chr5:133511971-133512902	S_Shore		5:133541299-133541414
cg13815684	0.599526	0.599526	6.31182	2.08936e-08	1	1	31540440	6	31648419	F					LTA;LTA	NM_001159740;NM_000595	5'UTR;5'UTR					6:31539764-31540869
cg03842258	-0.599513	0.599513	6.31161	2.09118e-08	1	1	67135396	15	64922450	R								chr15:67135257-67135480	Island		15:64921494-64922514	15:67134500-67135541
cg06420903	-0.599423	0.599423	6.31012	2.1041e-08	1	1	88186669	16	86744170	R								chr16:88184856-88185101	S_Shore		16:86744002-86744299
cg16430505	-0.599406	0.599406	6.30985	2.10642e-08	1	1	23551855	1	23424442	F	rs56658260									TRUE
cg05633407	-0.599322	0.599322	6.30847	2.11855e-08	1	1	80654900	17	78248189	R		rs66904866			RAB40B	NM_006822	Body	chr17:80655335-80657183	N_Shore		17:78248083-78248252
cg02783887	-0.599321	0.599321	6.30845	2.11867e-08	1	1	660856	2	650856	R								chr2:660666-660909	Island		2:650667-650871
cg26940535	-0.599321	0.599321	6.30844	2.11875e-08	1	1	29626077	16	29533578	F					SLC7A5P1	NR_002593	TSS1500	chr16:29624387-29625391	S_Shore		16:29533431-29533681
cg17848003	0.599297	0.599297	6.30805	2.12216e-08	1	1	3704513	1	3694373	F					LRRC47	NM_020710	Body	chr1:3703672-3703908	S_Shore		1:3694286-3694433	1:3704372-3704523
cg08812108	-0.599295	0.599295	6.30803	2.12239e-08	1	1	2515318	6	2460317	R											6:2460291-2460337
cg10416814	-0.599273	0.599273	6.30766	2.12559e-08	1	1	23422850	13	22320850	R								chr13:23422687-23422896	Island		13:22320688-22321451
cg01945840	-0.599258	0.599258	6.30742	2.12776e-08	1	1	36013675	22	34343621	F					MB;MB;MB	NM_005368;NM_203378;NM_203377	TSS1500;TSS200;5'UTR
cg12280664	-0.599251	0.599251	6.30731	2.12874e-08	1	1	11317787	10	11357793	R					CUGBP2;CUGBP2;CUGBP2;CUGBP2	NM_001025076;NM_006561;NM_001025077;NM_001083591	Body;Body;Body;Body				10:11357759-11357879
cg23168425	-0.599245	0.599245	6.3072	2.12967e-08	1	1	157561848	7	157254609	F	rs75511357				PTPRN2;PTPRN2;PTPRN2	NM_002847;NM_130842;NM_130843	Body;Body;Body	chr7:157560974-157561195	S_Shore		7:157254534-157254687
cg12196045	0.599239	0.599239	6.3071	2.13051e-08	1	1	116997185	12	115481568	F	rs10850665				MAP1LC3B2;MAP1LC3B2	NM_001085481;NM_001085481	5'UTR;1stExon			TRUE		12:116996800-116998066
cg02532700	0.599192	0.599192	6.30634	2.13729e-08	1	1	37257404	22	35587350	F					NCF4;NCF4	NM_013416;NM_000631	Body;Body					22:37256819-37257711
cg05875421	0.59916	0.59916	6.30581	2.14193e-08	1	1	91709951	14	90779704	F					GPR68	NM_003485	5'UTR			TRUE		14:91709805-91710410
cg17070064	-0.599137	0.599137	6.30543	2.14531e-08	1	1	112554681	13	111602682	R	rs2295981										13:111602669-111603138
cg23366234	0.599137	0.599137	6.30542	2.14539e-08	1	1	45713704	21	44538132	R					AIRE;AIRE	NM_000658;NM_000383	Body;Body	chr21:45713509-45713813	Island		21:44537955-44538205	21:45713346-45714868
cg13737221	-0.599079	0.599079	6.30448	2.15377e-08	1	1	130517769	9	129557590	R					SH2D3C;SH2D3C;SH2D3C;SH2D3C;SH2D3C;SH2D3C	NM_005489;NM_001142531;NM_001142532;NM_170600;NM_001142533;NM_001142534	Body;5'UTR;5'UTR;Body;TSS200;TSS1500	chr9:130516407-130517849	Island		9:129556283-129557648	9:130517676-130517978
cg03717503	-0.599071	0.599071	6.30434	2.15505e-08	1	1	86734176	16	85291677	R											16:85291602-85291725
cg07788537	-0.599062	0.599062	6.3042	2.15625e-08	1	1	2799876	1	2789736	F											1:2789736-2789800
cg02114084	-0.599048	0.599048	6.30396	2.15839e-08	1	1	75894209	14	74963962	R					JDP2;JDP2;JDP2	NM_001135047;NM_001135048;NM_130469	TSS1500;TSS1500;TSS1500	chr14:75894308-75895469	N_Shore		14:74963889-74965149	14:75893231-75895730
cg16698981	-0.598998	0.598998	6.30315	2.16569e-08	1	1	47049450	21	45873878	R								chr21:47053054-47054404	N_Shelf		21:45873858-45873922
cg13606889	0.59898	0.59898	6.30285	2.1683e-08	1	1	121335457	11	120840667	R					SORL1	NM_003105	Body			TRUE		11:121335026-121335755
cg14232108	0.598971	0.598971	6.3027	2.16965e-08	1	1	33202784	9	33192784	R										TRUE		9:33202460-33202828
cg26253184	0.598926	0.598926	6.30196	2.17633e-08	1	1	67850249	17	65361844	R										TRUE
cg03376029	-0.598908	0.598908	6.30168	2.17889e-08	1	1	89133406	16	87660907	R											16:87660384-87661024
cg26668129	0.598866	0.598866	6.30098	2.1852e-08	1	0	114326408	1	114127931	F					RSBN1	NM_018364	Body					1:114326076-114326546
cg16215913	0.598862	0.598862	6.30091	2.18577e-08	1	1	101942275	4	102161298	F										TRUE		4:101942134-101942409
cg13555415	0.598766	0.598766	6.29934	2.20003e-08	1	1	134454249	9	133444070	R		rs76275377			RAPGEF1;RAPGEF1	NM_005312;NM_198679	3'UTR;3'UTR					9:134453027-134454789
cg23560546	-0.598724	0.598724	6.29866	2.20627e-08	1	1	159652019	2	159360265	F					DAPL1	NM_001017920	Body			TRUE
cg01975495	0.598701	0.598701	6.29828	2.2097e-08	1	1	100779017	7	100565737	R					SERPINE1;SERPINE1	NM_001165413;NM_000602	Body;Body			TRUE
cg04904815	0.59869	0.59869	6.2981	2.21137e-08	1	1	41010654	6	41118632	F					TSPO2;TSPO2	NM_001010873;NM_001159726	5'UTR;5'UTR
cg22828383	-0.598632	0.598632	6.29714	2.22015e-08	1	1	125002191	12	123568144	F					NCOR2;NCOR2	NM_006312;NM_001077261	5'UTR;5'UTR	chr12:125002006-125002433	Island		12:123567923-123568665
cg22559034	0.598616	0.598616	6.29688	2.22257e-08	1	1	92910534	5	92936290	F					FLJ42709;FLJ42709	NR_021490;NR_021491	Body;Body	chr5:92906239-92908875	S_Shore
cg15161854	0.598594	0.598594	6.29653	2.2258e-08	1	1	28836139	1	28708726	F					SNHG3-RCC1;SNHG3;SNHG3-RCC1;SNHG3-RCC1	NR_030725;NR_002909;NR_030726;NM_001048199	Body;Body;Body;5'UTR			TRUE
cg17824906	-0.598558	0.598558	6.29593	2.23125e-08	1	1	1700011	12	1570272	R					FBXL14	NM_152441	Body	chr12:1702638-1704232	N_Shelf			12:1699723-1700669
cg05507490	-0.598552	0.598552	6.29582	2.23227e-08	1	1	242808479	2	242457152	R								chr2:242808405-242808618	Island		2:242457119-242457776	2:242808394-242808943
cg11354603	-0.598551	0.598551	6.29582	2.23231e-08	1	1	4230769	5	4283769	F										TRUE	5:4283687-4283952
cg11212451	-0.598523	0.598523	6.29535	2.23661e-08	1	1	173198508	5	173131114	F		rs35536435								TRUE	5:173131040-173131209
cg15285286	-0.598519	0.598519	6.29529	2.23716e-08	1	1	9499878	4	9108976	F	rs2865043	rs2865042						chr4:9499225-9500317	Island		4:9108324-9109639
cg13808848	-0.598515	0.598515	6.29523	2.23774e-08	1	0	236601407	2	236266146	F					AGAP1;AGAP1	NM_014914;NM_001037131	Body;Body			TRUE
cg19774846	0.598495	0.598495	6.29489	2.24092e-08	1	1	25292225	1	25164812	R					RUNX3	NM_001031680	TSS1500
cg06879152	-0.598471	0.598471	6.2945	2.24456e-08	1	1	60937041	10	60607047	F	rs7900101				PHYHIPL;PHYHIPL	NM_032439;NM_001143774	Body;TSS200	chr10:60935827-60937049	Island		10:60605651-60607055
cg18178715	0.598447	0.598447	6.29411	2.24813e-08	1	1	43795999	1	43568586	F										TRUE
cg09821400	0.598257	0.598257	6.29099	2.27734e-08	1	1	33654419	10	33694425	F										TRUE
cg22855933	-0.598246	0.598246	6.29081	2.27899e-08	1	1	157179512	2	156887758	F								chr2:157176251-157177346	S_Shelf		2:156887558-156887856
cg17817564	-0.598237	0.598237	6.29068	2.28028e-08	1	1	1312765	8	1300172	F								chr8:1311387-1311626	S_Shore		8:1300037-1300388
cg21535657	0.59821	0.59821	6.29023	2.2845e-08	1	1	11806362	12	11697629	F					ETV6	NM_001987	Body	chr12:11802752-11802983	S_Shelf
cg05134945	-0.598162	0.598162	6.28943	2.29202e-08	1	1	188665466	3	190148160	R								chr3:188665275-188665552	Island		3:190147878-190148655	3:188664402-188665495
cg19310148	0.59814	0.59814	6.28908	2.29538e-08	1	1	26196274	7	26162799	F		rs11981746			NFE2L3	NM_004289	Body	chr7:26191794-26192757	S_Shelf	TRUE		7:26196101-26196368
cg09447621	0.59813	0.59813	6.28892	2.29694e-08	1	1	134254646	11	133759856	F					B3GAT1;B3GAT1	NM_018644;NM_054025	Body;Body	chr11:134253449-134254151	S_Shore		11:133759783-133759914
cg14282221	-0.598112	0.598112	6.28863	2.2997e-08	1	0	101121018	14	100190771	R								chr14:101121008-101121365	Island			14:101120414-101122139
cg03980745	-0.5981	0.5981	6.28843	2.30159e-08	1	1	26738130	1	26610717	R		rs4623750			LIN28	NM_024674	Body	chr1:26737246-26738148	Island		1:26609886-26610824	1:26738125-26738382
cg03420866	-0.59809	0.59809	6.28827	2.30309e-08	1	1	129754307	12	128320260	F	rs55811510				TMEM132D	NM_133448	Body
cg18316974	-0.59805	0.59805	6.28761	2.30934e-08	1	1	92947035	1	92719623	F					GFI1;GFI1;GFI1	NM_001127215;NM_001127216;NM_005263	Body;Body;Body	chr1:92945907-92952609	Island	TRUE	1:92718455-92719921
cg13819552	0.598035	0.598035	6.28736	2.31174e-08	1	1	95799870	9	94839691	F										TRUE
cg26422151	-0.598021	0.598021	6.28713	2.31395e-08	1	0	88136949	10	88126929	R								chr10:88136644-88137288	Island	TRUE	10:88126666-88127245	10:88136584-88137860
cg13559306	0.598009	0.598009	6.28694	2.31576e-08	1	1	41534491	17	38890017	R										TRUE
cg10013142	-0.598005	0.598005	6.28688	2.31638e-08	1	1	104183439	14	103253192	R					ZFYVE21	NM_024071	Body	chr14:104181378-104182952	S_Shore		14:103253178-103253321
cg04833731	-0.597998	0.597998	6.28675	2.31757e-08	1	1	30124803	16	30032304	F	rs17842267				GDPD3;GDPD3;LOC100271831	NM_024307;NM_024307;NR_027081	1stExon;5'UTR;TSS1500
cg16886175	-0.597893	0.597893	6.28504	2.33404e-08	1	1	114562063	7	114349299	R					MDFIC;MDFIC;MDFIC	NM_001166345;NM_001166346;NM_199072	TSS200;TSS200;TSS200	chr7:114562170-114563193	N_Shore		7:114349273-114350154
cg10442932	-0.597789	0.597789	6.28333	2.35058e-08	1	1	143262113	8	143260020	F											8:143259939-143260180	8:143262084-143262290
cg20073153	0.597747	0.597747	6.28265	2.3572e-08	1	1	30238815	10	30278821	F	rs1756752									TRUE
cg11877254	0.597676	0.597676	6.28149	2.36852e-08	1	1	10222051	19	10083051	R					PPAN-P2RY11;P2RY11	NM_001040664;NM_002566	Body;TSS200	chr19:10220612-10221147	S_Shore			19:10222048-10222379
cg18290624	-0.597657	0.597657	6.28118	2.37162e-08	1	1	10857699	3	10832699	R					SLC6A11	NM_014229	TSS1500	chr3:10857687-10858447	Island	TRUE	3:10832597-10833563
cg06640637	-0.59765	0.59765	6.28106	2.37276e-08	1	1	42984324	20	42417738	R					HNF4A;HNF4A;HNF4A	NM_001030003;NM_001030004;NM_175914	TSS200;TSS200;TSS200
cg23184252	-0.597627	0.597627	6.28069	2.37639e-08	1	1	125139714	12	123705667	F										TRUE	12:123705667-123705737
cg14034757	-0.597578	0.597578	6.27989	2.38425e-08	1	1	209759145	1	207825768	R					CAMK1G	NM_020439	5'UTR				1:207825690-207825889
cg21082028	-0.59757	0.59757	6.27976	2.3855e-08	1	1	46659993	17	44014992	F		rs78083902						chr17:46658948-46660003	Island		17:44014926-44014993
cg25276752	0.597561	0.597561	6.27961	2.38702e-08	1	1	17961566	19	17822566	R								chr19:17958490-17958808	S_Shelf			19:17961321-17961734
cg23261640	0.597509	0.597509	6.27875	2.39547e-08	1	1	70280489	11	69958137	F					CTTN;CTTN	NM_138565;NM_005231	Body;Body				11:69957816-69958463
cg09328283	-0.597414	0.597414	6.2772	2.41089e-08	1	1	2161288	12	2031549	F					CACNA1C;CACNA1C;CACNA1C;CACNA1C;CACNA1C;CACNA1C;CACNA1C;CACNA1C;CACNA1C;CACNA1C;CACNA1C;CACNA1C;CACNA1C;CACNA1C;CACNA1C;CACNA1C;CACNA1C;CACNA1C;CACNA1C;CACNA1C;CACNA1C;CACNA1C;CACNA1C	NM_001129833;NM_001167623;NM_001129836;NM_001167625;NM_001129840;NM_001129839;NM_001129835;NM_001129842;NM_001129838;NM_001129829;NM_001129834;NM_001129843;NM_001167624;NM_001129827;NM_000719;NM_001129841;NM_001129830;NM_199460;NM_001129831;NM_001129846;NM_001129837;NM_001129844;NM_001129832	TSS1500;TSS1500;TSS1500;TSS1500;TSS1500;TSS1500;TSS1500;TSS1500;TSS1500;TSS1500;TSS1500;TSS1500;TSS1500;TSS1500;TSS1500;TSS1500;TSS1500;TSS1500;TSS1500;TSS1500;TSS1500;TSS1500;TSS1500	chr12:2163289-2163548	N_Shelf
cg00049729	-0.597399	0.597399	6.27697	2.41323e-08	1	1	55776345	5	55812102	R								chr5:55776604-55777233	N_Shore	TRUE	5:55812102-55812159
cg02402436	0.597353	0.597353	6.27621	2.42081e-08	1	1	31540051	6	31648030	F	rs36221309				LTA;LTA;LTA	NM_000595;NM_001159740;NM_001159740	TSS200;1stExon;5'UTR					6:31539764-31540869
cg09143713	0.597306	0.597306	6.27544	2.42851e-08	1	1	9141615	20	9089615	F					PLCB4;PLCB4	NM_182797;NM_000933	5'UTR;5'UTR			TRUE
cg26056498	-0.597265	0.597265	6.27477	2.4352e-08	1	1	1030319	8	1017726	F											8:1017684-1017959
cg26469608	-0.597258	0.597258	6.27465	2.4364e-08	1	1	113913695	12	112398078	F								chr12:113913615-113914322	Island		12:112397708-112398304	12:113913605-113913731
cg20215476	0.597249	0.597249	6.27451	2.43781e-08	1	1	148708241	3	150190931	R					GYG1	NM_004130	TSS1500	chr3:148709076-148710069	N_Shore			3:148708033-148708531
cg14094409	0.597219	0.597219	6.27402	2.44285e-08	1	1	122712093	12	121278046	F	rs78028061				DIABLO;DIABLO;DIABLO;DIABLO	NM_138929;NM_019887;NR_024601;NR_024600	TSS200;TSS200;TSS200;TSS200	chr12:122710054-122711371	S_Shore		12:121278017-121278107
cg03338209	-0.5972	0.5972	6.27372	2.44585e-08	1	1	37908796	22	36238742	F					CARD10	NM_014550	Body	chr22:37911979-37912258	N_Shelf	TRUE
cg27509052	-0.597187	0.597187	6.2735	2.44807e-08	1	1	1012324	8	999731	R											8:999716-999873
cg19416570	-0.597162	0.597162	6.2731	2.45214e-08	1	1	58715677	19	63407489	R					ZNF274;ZNF274;ZNF274	NM_133502;NM_016325;NM_016324	Body;Body;5'UTR	chr19:58715220-58716033	Island		19:63407090-63407734
cg25771113	0.597137	0.597137	6.27269	2.45627e-08	1	1	30140788	3	30115792	F	rs12486900									TRUE
cg22391718	-0.59713	0.59713	6.27256	2.45754e-08	1	1	110326285	1	110127808	R										TRUE
cg00913954	0.597122	0.597122	6.27244	2.45883e-08	1	1	36852956	1	36625543	R					STK40	NM_032017	TSS1500	chr1:36851089-36851873	S_Shore	TRUE
cg06699564	-0.597111	0.597111	6.27226	2.46059e-08	1	1	95651099	8	95720275	R								chr8:95651206-95651760	N_Shore
cg04659689	0.597109	0.597109	6.27223	2.46093e-08	1	1	2903377	7	2869903	F										TRUE		7:2903060-2903694
cg24150662	0.597094	0.597094	6.27198	2.46351e-08	1	1	2949673	1	2939533	R											1:2939473-2939545	1:2949559-2950210
cg24147428	-0.597082	0.597082	6.27178	2.46547e-08	1	1	65409760	11	65166336	R					SIPA1;SIPA1	NM_153253;NM_006747	Body;Body	chr11:65409636-65410127	Island		11:65166228-65166605
cg14118226	0.597074	0.597074	6.27165	2.46681e-08	1	0	70010567	14	69080320	F	rs4902729							chr14:70014543-70014993	N_Shelf	TRUE
cg08398034	-0.597013	0.597013	6.27066	2.47698e-08	1	0	66412919	16	64970420	R					CDH5	NM_001795	5'UTR
cg16170936	-0.597012	0.597012	6.27064	2.47716e-08	1	1	48167799	12	46454066	R		rs79717600			SLC48A1	NM_017842	Body	chr12:48166997-48167578	S_Shore			12:48166426-48167971
cg07606495	0.596996	0.596996	6.27039	2.47973e-08	1	1	13993318	19	13854318	R					C19orf57	NM_024323	3'UTR	chr19:13991001-13991217	S_Shelf			19:13992467-13993805
cg20928777	0.596985	0.596985	6.2702	2.48166e-08	1	1	14222235	17	14162960	R		rs56338408			HS3ST3B1	NM_006041	Body			TRUE
cg14953379	0.596931	0.596931	6.26932	2.49067e-08	1	0	141285961	7	140932430	R					AGK	NM_018238	Body			TRUE
cg07531516	-0.596929	0.596929	6.26929	2.49105e-08	1	1	4566644	19	4517644	R								chr19:4566457-4566678	Island		19:4517458-4517678
cg25456068	-0.596885	0.596885	6.26857	2.49846e-08	1	1	77800718	17	75415313	F	rs1696757									TRUE
cg08215318	0.596872	0.596872	6.26836	2.50058e-08	1	1	86016387	16	84573888	F	rs9927316										16:84573772-84573954
cg00863099	0.596869	0.596869	6.26832	2.50103e-08	1	1	87755371	2	87536486	R					NCRNA00152;NCRNA00152;NCRNA00152	NR_024205;NR_024204;NR_024206	Body;Body;Body
cg26288449	-0.596834	0.596834	6.26774	2.50704e-08	1	1	56048453	19	60740265	F					SBK2	NM_001101401	TSS1500	chr19:56047403-56047668	S_Shore	TRUE
cg09135343	-0.596825	0.596825	6.26758	2.50861e-08	1	0	68041428	12	66327695	R					DYRK2;DYRK2	NM_003583;NM_006482	TSS1500;TSS1500	chr12:68042166-68043876	N_Shore		12:66327585-66327789	12:68040906-68042278
cg11030264	0.596819	0.596819	6.2675	2.50949e-08	1	1	55213656	17	52568655	R											17:52568562-52568656
cg13591783	0.596805	0.596805	6.26727	2.51186e-08	1	1	75768868	9	74958688	F					ANXA1	NM_000700	5'UTR
cg07697321	-0.596798	0.596798	6.26715	2.51311e-08	1	1	72921103	17	70432698	R					OTOP2	NM_178160	Body	chr17:72918995-72921019	S_Shore
cg10801633	-0.596777	0.596777	6.26681	2.51661e-08	1	1	10579190	1	10501777	R					PEX14	NM_004565	Body			TRUE		1:10578458-10579807
cg11467637	-0.596637	0.596637	6.26453	2.54049e-08	1	1	27472454	8	27528371	R					CLU	NM_001831	TSS200	chr8:27471954-27472523	Island		8:27527768-27528402	8:27471508-27472862
cg23218354	-0.596611	0.596611	6.26411	2.54489e-08	1	1	2885244	1	2875104	R								chr1:2885062-2885284	Island		1:2874923-2875144
cg26963277	-0.596601	0.596601	6.26394	2.54667e-08	1	1	2722407	11	2678983	R					KCNQ1OT1;KCNQ1;KCNQ1	NR_002728;NM_000218;NM_181798	TSS1500;Body;Body	chr11:2720410-2722087	S_Shore
cg05265512	-0.596571	0.596571	6.26345	2.55178e-08	1	1	3447583	18	3437583	R					TGIF1;TGIF1	NM_174886;NM_173207	5'UTR;TSS200	chr18:3448006-3452360	N_Shore		18:3437536-3438559	18:3447580-3448244
cg11848173	0.596527	0.596527	6.26273	2.55939e-08	1	1	56121015	12	54407282	F					CD63;CD63	NM_001040034;NM_001780	Body;Body	chr12:56122017-56123186	N_Shore
cg25382573	-0.59649	0.59649	6.26213	2.56581e-08	1	1	93096844	12	91620975	R					C12orf74;C12orf74	NM_001037671;NM_001037671	5'UTR;1stExon
cg26115228	0.596466	0.596466	6.26174	2.56994e-08	1	0	85116113	2	84969624	R										TRUE		2:85115863-85116243
cg08813888	0.596443	0.596443	6.26136	2.57391e-08	1	1	662396	2	652396	F	rs72003364							chr2:660666-660909	S_Shore		2:652396-652444
cg03234702	-0.59643	0.59643	6.26115	2.57614e-08	1	1	26225539	6	26333518	F		rs77998438			HIST1H3E	NM_003532	1stExon	chr6:26225386-26225790	Island		6:26333381-26333769	6:26225338-26226287
cg02920600	0.596412	0.596412	6.26085	2.57935e-08	1	1	137367341	7	137017881	R					DGKI	NM_004717	Body			TRUE
cg03683087	0.596317	0.596317	6.25931	2.59587e-08	1	1	114746071	10	114736061	R					TCF7L2;TCF7L2;TCF7L2;TCF7L2;TCF7L2;TCF7L2	NM_001146284;NM_001146285;NM_030756;NM_001146274;NM_001146286;NM_001146283	Body;Body;Body;Body;Body;Body			TRUE
cg20708516	-0.596316	0.596316	6.25929	2.59604e-08	1	1	37773605	8	37892763	R										TRUE		8:37773247-37774037
cg13466002	0.596304	0.596304	6.2591	2.59807e-08	1	1	4621252	17	4568001	F					ARRB2;ARRB2	NM_004313;NM_199004	Body;Body				17:4567954-4568012
cg12127196	-0.596245	0.596245	6.25814	2.6084e-08	1	1	50489240	1	50261827	F					AGBL4	NM_032785	Body	chr1:50489417-50489846	N_Shore
cg09650907	0.596225	0.596225	6.25781	2.61194e-08	1	0	71224983	17	68736578	F					FAM104A;FAM104A	NM_032837;NM_001098832	Body;Body	chr17:71228060-71229074	N_Shelf			17:71224922-71225174
cg20273670	-0.596206	0.596206	6.2575	2.61534e-08	1	1	21356245	17	21296838	R								chr17:21355954-21356418	Island		17:21296738-21297051
cg07211259	0.596175	0.596175	6.257	2.62065e-08	1	1	5510497	9	5500497	R				TRUE	PDCD1LG2	NM_025239	TSS200					9:5510455-5510927
cg14273502	-0.596168	0.596168	6.25688	2.62201e-08	1	1	113013494	12	111497877	F	rs57500232							chr12:113013099-113013529	Island	TRUE	12:111497414-111497912
cg02160738	-0.59613	0.59613	6.25626	2.62873e-08	1	1	60961816	11	60718392	F	rs56311524									TRUE
cg01692279	0.596128	0.596128	6.25624	2.62892e-08	1	0	2569952	7	2536478	F								chr7:2571237-2571511	N_Shore	TRUE		7:2569923-2570324
cg01401460	-0.596122	0.596122	6.25614	2.63004e-08	1	0	98274264	10	98264254	R					TLL2	NM_012465	TSS1500	chr10:98272207-98273939	S_Shore			10:98272391-98274464
cg02306995	0.596115	0.596115	6.25603	2.63122e-08	1	1	122635049	3	124117739	R	rs80005107				SEMA5B	NM_001031702	Body	chr3:122631722-122632854	S_Shelf			3:122634911-122635227
cg03128029	0.596111	0.596111	6.25596	2.63196e-08	1	1	203143288	2	202851533	F					NOP58	NM_015934	Body			TRUE
cg10234998	-0.596101	0.596101	6.25579	2.63385e-08	1	1	29601491	6	29709470	R					GABBR1;GABBR1	NM_001470;NM_021904	TSS1500;TSS1500	chr6:29600192-29600661	S_Shore
cg07489413	0.596074	0.596074	6.25536	2.63854e-08	1	1	2321937	11	2278513	R					C11orf21;TSPAN32;C11orf21	NR_024621;NM_139022;NM_001142946	Body;TSS1500;Body
cg08942499	0.596026	0.596026	6.25458	2.64702e-08	1	1	2219932	1	2209792	F					SKI	NM_003036	Body	chr1:2222198-2222569	N_Shelf			1:2219808-2220131
cg04908380	0.595984	0.595984	6.25388	2.65463e-08	1	1	47915862	1	47688449	F								chr1:47915639-47915952	Island		1:47688227-47688526	1:47915461-47916210
cg10280412	-0.59598	0.59598	6.25382	2.65537e-08	1	0	61314117	11	61070693	R					SYT7	NM_004200	Body				11:61070120-61071257
cg14465583	-0.595959	0.595959	6.25349	2.65896e-08	1	1	114362289	9	113402110	R					PTGR1;PTGR1;PTGR1	NM_001146108;NM_001146109;NM_012212	TSS200;TSS200;TSS1500	chr9:114361410-114361760	S_Shore		9:113401159-113402226
cg01425762	0.595952	0.595952	6.25338	2.66021e-08	1	1	81666633	16	80224134	F					CMIP;CMIP	NM_030629;NM_198390	Body;Body					16:81666329-81667241
cg26286961	-0.595929	0.595929	6.25299	2.6644e-08	1	1	19460208	8	19504488	R					CSGALNACT1;CSGALNACT1;CSGALNACT1	NM_001130518;NR_024040;NM_018371	TSS200;Body;5'UTR	chr8:19459905-19460137	S_Shore
cg22626522	-0.595894	0.595894	6.25242	2.67075e-08	1	1	41763436	22	40093382	F					TEF;TEF	NM_001145398;NM_001145398	1stExon;5'UTR			TRUE		22:41763076-41763760
cg08658787	-0.595867	0.595867	6.25199	2.67553e-08	1	1	113916646	12	112401029	F	rs7967611							chr12:113916433-113916717	Island		12:112400817-112401149
cg14462124	0.595848	0.595848	6.25168	2.67885e-08	1	1	197031748	2	196739993	R					STK17B	NM_004226	5'UTR	chr2:197035589-197036383	N_Shelf	TRUE
cg14916288	0.595842	0.595842	6.25158	2.68002e-08	1	1	34345136	17	31369249	F				TRUE	CCL23;CCL23	NM_145898;NM_005064	TSS200;TSS200
cg17703048	-0.595771	0.595771	6.25042	2.69287e-08	1	1	133852993	11	133358203	R											11:133358148-133358224
cg03663556	0.595754	0.595754	6.25015	2.69591e-08	1	1	50900556	7	50868050	R										TRUE
cg04738464	0.59575	0.59575	6.25008	2.69671e-08	1	1	218868754	2	218576999	R
cg15107724	-0.595657	0.595657	6.24857	2.71353e-08	1	1	36054124	1	35826711	F					TFAP2E	NM_178548	Body			TRUE
cg07188523	-0.595584	0.595584	6.24739	2.72674e-08	1	1	44528793	6	44636771	R											6:44636680-44636893
cg22047295	0.595569	0.595569	6.24713	2.72965e-08	1	1	175462522	2	175170768	R					WIPF1;WIPF1	NM_003387;NM_001077269	5'UTR;5'UTR					2:175462354-175462989
cg25207828	-0.595563	0.595563	6.24705	2.7306e-08	1	1	9791044	3	9766044	F					OGG1;OGG1;OGG1;OGG1;OGG1;OGG1;OGG1;OGG1	NM_016828;NM_016827;NM_016821;NM_016819;NM_002542;NM_016820;NM_016826;NM_016829	TSS1500;TSS1500;TSS1500;TSS1500;TSS1500;TSS1500;TSS1500;TSS1500	chr3:9791123-9792011	N_Shore			3:9790917-9792205
cg26029577	-0.595563	0.595563	6.24704	2.73069e-08	1	1	63871231	11	63627807	F	rs80075235				MACROD1;FLRT1	NM_014067;NM_013280	Body;TSS200
cg20910008	0.595496	0.595496	6.24595	2.74301e-08	1	1	22301378	8	22357323	F					PPP3CC	NM_005605	Body	chr8:22298112-22299142	S_Shelf			8:22301252-22301695
cg24873695	-0.595493	0.595493	6.24591	2.74349e-08	1	1	3123054	1	3112914	R					PRDM16;PRDM16	NM_022114;NM_199454	Body;Body				1:3112806-3113102
cg02819992	0.595473	0.595473	6.24557	2.74729e-08	1	1	95099917	7	94937853	F										TRUE		7:95099869-95100138
cg27437721	-0.59544	0.59544	6.24504	2.7533e-08	1	1	134420300	10	134270290	R					INPP5A	NM_005539	Body			TRUE	10:134270126-134270300
cg14822490	-0.595422	0.595422	6.24475	2.75663e-08	1	1	124909889	10	124899879	R					HMX2	NM_005519	3'UTR	chr10:124907283-124911035	Island		10:124899863-124900031
cg18188328	-0.595419	0.595419	6.2447	2.75726e-08	1	1	15505094	6	15613073	R					JARID2	NM_004973	Body				6:15613033-15613102	6:15504449-15505198
cg12557626	-0.595387	0.595387	6.24419	2.76302e-08	1	1	113977332	13	113025333	R					LAMP1	NM_005561	3'UTR	chr13:113975893-113976139	S_Shore		13:113025304-113025498
cg09854088	-0.595364	0.595364	6.24381	2.76736e-08	1	1	202183279	1	200449902	R					LGR6;LGR6;LGR6	NM_021636;NM_001017404;NM_001017403	Body;TSS200;Body	chr1:202183193-202183526	Island		1:200449826-200450328
cg19587534	-0.595361	0.595361	6.24377	2.76784e-08	1	1	36038775	1	35811362	F		rs6703909			TFAP2E	NM_178548	TSS200	chr1:36038927-36040051	N_Shore	TRUE	1:35811251-35813151	1:36038329-36039236
cg26889953	0.59532	0.59532	6.2431	2.77551e-08	1	1	22915992	15	20467433	F		rs72696053			CYFIP1	NM_014608	5'UTR				15:20467398-20467451
cg07984515	0.595313	0.595313	6.24298	2.77681e-08	1	1	98793604	12	97317735	R										TRUE		12:98793342-98793645
cg01735384	-0.595222	0.595222	6.2415	2.7938e-08	1	1	28603292	6	28711271	F	rs75639257							chr6:28602853-28603295	Island		6:28710522-28711453
cg09410512	0.595185	0.595185	6.2409	2.80082e-08	1	1	224564400	2	224272644	F										TRUE
cg14972743	-0.595179	0.595179	6.2408	2.8019e-08	1	0	58609960	19	63301772	F					ZSCAN18;ZSCAN18;ZSCAN18;ZSCAN18	NM_001145544;NM_001145542;NM_001145543;NM_023926	TSS1500;Body;TSS1500;TSS1500	chr19:58609338-58609988	Island
cg02157078	-0.594959	0.594959	6.23724	2.84339e-08	1	1	114888769	1	114690292	F	rs1006963									TRUE	1:114690261-114690591	1:114888494-114889743
cg21314318	0.594945	0.594945	6.23701	2.8461e-08	1	1	100651510	15	98469033	R					ADAMTS17	NM_139057	Body			TRUE
cg00698688	-0.594906	0.594906	6.23637	2.8536e-08	1	1	49055432	19	53747244	F				TRUE	SULT2B1;SULT2B1	NM_177973;NM_177973	1stExon;5'UTR
cg27218796	-0.594832	0.594832	6.23517	2.86781e-08	1	0	174448128	4	174684703	F	rs10024737				HAND2	NM_021973	3'UTR	chr4:174448333-174448845	N_Shore		4:174684659-174684727
cg11204212	-0.594825	0.594825	6.23506	2.86913e-08	1	1	95651218	8	95720394	R								chr8:95651206-95651760	Island		8:95720325-95721072
cg04178852	-0.594774	0.594774	6.23423	2.87891e-08	1	1	12475678	19	12336678	R	rs77627227				ZNF442	NM_030824	5'UTR	chr19:12476049-12476372	N_Shore		19:12336642-12337393	19:12475279-12476928
cg16783349	-0.594765	0.594765	6.23408	2.88072e-08	1	1	130854343	10	130744333	F											10:130744326-130744561
cg19947611	-0.594762	0.594762	6.23403	2.88126e-08	1	1	40674910	15	38462202	R					C15orf23;C15orf23;C15orf23	NM_001142762;NM_001142761;NM_033286	TSS200;TSS200;TSS200	chr15:40675019-40675628	N_Shore			15:40674598-40676197
cg15976404	-0.594734	0.594734	6.23358	2.8866e-08	1	1	42619118	1	42391705	R					GUCA2B;GUCA2B	NM_007102;NM_007102	1stExon;5'UTR
cg00025496	-0.594683	0.594683	6.23275	2.89656e-08	1	1	1057343	17	1004093	F					ABR;ABR	NM_021962;NM_001159746	Body;5'UTR			TRUE	17:1004067-1004342
cg02037425	0.59467	0.59467	6.23254	2.89902e-08	1	1	42662538	14	41732288	F										TRUE
cg24655222	-0.594614	0.594614	6.23164	2.90984e-08	1	1	27601647	2	27455151	R					ZNF513	NM_144631	Body	chr2:27601341-27601676	Island		2:27454960-27455152
cg27454102	0.594602	0.594602	6.23144	2.9123e-08	1	0	32428473	10	32468479	R										TRUE		10:32428438-32428600
cg17316649	-0.594598	0.594598	6.23139	2.9129e-08	1	1	32552016	6	32659994	F	rs17886436	rs17880973			HLA-DRB1	NM_002124	Body	chr6:32551851-32552331	Island		6:32659866-32660444
cg21960265	-0.594596	0.594596	6.23134	2.9134e-08	1	1	32015635	6	32123613	F					TNXB	NM_019105	Body			TRUE		6:32015114-32017008
cg01919939	-0.594513	0.594513	6.23	2.92966e-08	1	1	35990007	15	33777299	F										TRUE
cg17625224	-0.594489	0.594489	6.2296	2.93439e-08	1	1	47031262	22	45409926	F	rs74202631	rs13058036			GRAMD4	NM_015124	Body	chr22:47027366-47027910	S_Shelf
cg23098069	-0.594414	0.594414	6.2284	2.94896e-08	1	0	203055507	1	201322130	R					MYOG	NM_002479	TSS200
cg12435551	0.594364	0.594364	6.22758	2.95895e-08	1	1	118679290	1	118480813	R					SPAG17	NM_206996	Body			TRUE		1:118679082-118679455
cg02567839	-0.594352	0.594352	6.22739	2.96128e-08	1	1	242612787	1	240679410	R					PLD5	NM_152666	5'UTR
cg11436222	-0.594339	0.594339	6.22719	2.9638e-08	1	1	26225520	6	26333499	F	rs77998438				HIST1H3E	NM_003532	1stExon	chr6:26225386-26225790	Island		6:26333381-26333769	6:26225338-26226287
cg10040748	-0.594307	0.594307	6.22666	2.97018e-08	1	1	211431567	1	209498190	R					RCOR3;RCOR3;RCOR3	NM_001136225;NM_001136224;NM_001136223	TSS1500;TSS1500;TSS1500	chr1:211432105-211434134	N_Shore
cg23390619	0.594288	0.594288	6.22635	2.97404e-08	1	1	49687669	10	49357675	R					ARHGAP22	NM_021226	Body	chr10:49687661-49687870	Island
cg11893955	0.594238	0.594238	6.22554	2.984e-08	1	1	28918821	8	28974740	F											8:28974740-28975154	8:28917821-28919461
cg15391590	0.594148	0.594148	6.22408	3.00201e-08	1	1	52913427	6	53021386	F	rs11459571				ICK;ICK	NM_016513;NM_014920	5'UTR;5'UTR			TRUE		6:52913167-52913508
cg09787089	-0.594139	0.594139	6.22394	3.00378e-08	1	1	54739176	1	54511764	R					SSBP3;SSBP3;SSBP3	NM_001009955;NM_018070;NM_145716	Body;Body;Body			TRUE		1:54738373-54739277
cg26848724	-0.594099	0.594099	6.22329	3.01182e-08	1	1	31326405	13	30224405	F	rs4769874				ALOX5AP	NM_001629	Body			TRUE		13:31326263-31326415
cg14384158	-0.59403	0.59403	6.22217	3.02569e-08	1	0	140348828	9	139468649	F					NELF;NELF;NELF;NELF	NM_001130969;NM_015537;NM_001130971;NM_001130970	Body;Body;Body;Body	chr9:140349704-140349970	N_Shore		9:139468474-139468790	9:140348122-140349146
cg22112075	-0.593938	0.593938	6.22069	3.04425e-08	1	1	85658146	2	85511657	F										TRUE
cg23450038	-0.593935	0.593935	6.22063	3.04497e-08	1	1	2462961	19	2413961	F								chr19:2462064-2462442	S_Shore		19:2413939-2414291
cg00386405	-0.593923	0.593923	6.22045	3.04733e-08	1	1	30863275	19	35555115	R					ZNF536	NM_014717	TSS200	chr19:30865683-30866490	N_Shelf
cg19220719	0.593869	0.593869	6.21957	3.05838e-08	1	0	77532329	10	77202335	F												10:77532064-77532603
cg20297976	-0.593856	0.593856	6.21936	3.06095e-08	1	1	193062	11	183062	R					SCGB1C1;LOC653486	NM_145651;NM_001097610	TSS200;TSS200
cg24036791	0.593849	0.593849	6.21925	3.06239e-08	1	1	11606082	11	11562658	F	rs57250050				GALNTL4	NM_198516	Body			TRUE
cg04124606	0.59384	0.59384	6.2191	3.06423e-08	1	1	142095021	8	142164203	R										TRUE	8:142163743-142164240	8:142094179-142095102
cg06343669	-0.593829	0.593829	6.21892	3.0665e-08	1	1	132690782	12	131256735	F					GALNT9;GALNT9	NM_001122636;NM_021808	Body;TSS1500	chr12:132689880-132690197	S_Shore			12:132689383-132690841
cg15712559	-0.593812	0.593812	6.21866	3.0699e-08	1	1	58180616	20	57614011	F					PHACTR3	NM_080672	Body	chr20:58179808-58180787	Island		20:57613388-57614182
cg07979385	-0.593795	0.593795	6.21837	3.07348e-08	1	1	1451772	19	1402772	R		rs8100618			APC2	NM_005883	5'UTR	chr19:1450056-1450387	S_Shore	TRUE		19:1451729-1451820
cg17055821	-0.593783	0.593783	6.21818	3.07597e-08	1	0	30669476	17	27693589	F					C17orf75	NM_022344	TSS1500	chr17:30669000-30669287	S_Shore			17:30667988-30669611
cg11977716	0.593781	0.593781	6.21815	3.07625e-08	1	1	77284742	18	75385730	F					NFATC1;NFATC1;NFATC1;NFATC1	NM_006162;NM_172388;NM_172389;NM_172387	Body;Body;Body;Body	chr18:77284291-77285544	Island		18:75385035-75386532
cg22153728	0.593779	0.593779	6.21811	3.07676e-08	1	1	25291584	1	25164171	R					RUNX3	NM_001031680	TSS200				1:25163972-25164333	1:25291322-25292142
cg09471455	0.593752	0.593752	6.21768	3.08231e-08	1	1	67176914	11	66933490	R					TBC1D10C	NM_198517	Body	chr11:67176945-67177169	N_Shore			11:67176451-67177441
cg01062937	0.593734	0.593734	6.21738	3.08606e-08	1	1	88537260	16	87064761	F					ZFPM1	NM_153813	Body	chr16:88536936-88537375	Island		16:87064538-87065466	16:88536615-88537767
cg15688619	-0.593702	0.593702	6.21687	3.09256e-08	1	1	44626860	3	44601864	F					ZNF660	NM_173658	5'UTR	chr3:44626325-44626794	S_Shore
cg14807553	-0.593691	0.593691	6.21669	3.09488e-08	1	1	113533425	13	112581426	F					ATP11A;ATP11A	NM_015205;NM_032189	3'UTR;Body	chr13:113536815-113537308	N_Shelf		13:112581331-112581427
cg03828109	-0.593661	0.593661	6.21621	3.10106e-08	1	1	3600356	17	3547105	R		rs73312643			P2RX5;P2RX5;P2RX5	NM_175081;NM_002561;NM_175080	TSS1500;TSS1500;TSS1500	chr17:3599052-3599551	S_Shore
cg02933228	-0.593643	0.593643	6.21592	3.10474e-08	1	1	64611087	11	64367663	F					CDC42BPG	NM_017525	Body	chr11:64611714-64612634	N_Shore	TRUE		11:64610375-64613007
cg03156170	-0.593594	0.593594	6.21513	3.11485e-08	1	1	55673870	17	53028869	F	rs76713176				MSI2;MSI2	NM_138962;NM_170721	Body;Body			TRUE	17:53028820-53028927
cg04793096	0.593541	0.593541	6.21427	3.12589e-08	1	1	23077202	8	23133147	R					TNFRSF10A	NM_003844	Body			TRUE		8:23076833-23077463
cg07641284	0.593526	0.593526	6.21402	3.12915e-08	1	1	29756951	16	29664452	F					C16orf54	NM_175900	5'UTR					16:29756661-29757722
cg03577157	0.593508	0.593508	6.21373	3.1329e-08	1	1	80716263	5	80752019	F					RNU5E;SSBP2;RNU5D	NR_002754;NM_012446;NR_002755	Body;3'UTR;Body			TRUE
cg07803375	-0.593507	0.593507	6.21372	3.13301e-08	1	1	811206	7	777732	F					HEATR2	NM_017802	Body	chr7:813627-814392	N_Shelf	TRUE	7:777720-778028
cg16440978	0.593507	0.593507	6.21371	3.13308e-08	1	1	91696240	14	90765993	F		rs76468112						chr14:91700081-91701238	N_Shelf			14:91695990-91696484
cg18530568	0.593461	0.593461	6.21298	3.1426e-08	1	1	235353937	2	235018676	F		rs75137499								TRUE
cg09386265	-0.593397	0.593397	6.21194	3.15601e-08	1	1	1313642	19	1264642	F	rs78592016							chr19:1312787-1313528	S_Shore	TRUE
cg15085899	-0.593357	0.593357	6.21129	3.16452e-08	1	1	125003064	12	123569017	F					NCOR2;NCOR2	NM_006312;NM_001077261	5'UTR;5'UTR	chr12:125002880-125003101	Island	TRUE	12:123568738-123569372	12:125002434-125003313
cg14023309	-0.593349	0.593349	6.21117	3.16615e-08	1	1	140188408	9	139308229	F	rs79409007							chr9:140189303-140191066	N_Shore		9:139308229-139308340
cg09721047	0.593341	0.593341	6.21103	3.16788e-08	1	1	68962012	2	68815516	F				TRUE	ARHGAP25;ARHGAP25;ARHGAP25;ARHGAP25	NM_001166277;NM_001166277;NM_001007231;NM_001007231	5'UTR;1stExon;1stExon;5'UTR					2:68961778-68962616
cg16534867	0.593334	0.593334	6.21092	3.16939e-08	1	1	42033899	7	42000424	R					GLI3	NM_000168	Body			TRUE
cg11986760	0.59326	0.59326	6.20973	3.18491e-08	1	1	112420098	2	112136569	F										TRUE
cg20113012	-0.593256	0.593256	6.20966	3.18593e-08	1	1	71308660	17	68820255	R					CDC42EP4	NM_012121	TSS1500	chr17:71306975-71308682	Island		17:68818528-68820267
cg14055655	0.593247	0.593247	6.20952	3.18766e-08	1	1	50117794	19	54809606	F					PRR12	NM_020719	Body	chr19:50119223-50119476	N_Shore	TRUE		19:50117590-50118239
cg21364615	-0.593204	0.593204	6.20882	3.19691e-08	1	0	1222689	10	1212689	F								chr10:1219146-1219427	S_Shelf		10:1212370-1212725
cg24216966	0.593192	0.593192	6.20862	3.19949e-08	1	1	31540121	6	31648100	F	rs2239704				LTA;LTA;LTA	NM_000595;NM_001159740;NM_000595	1stExon;5'UTR;5'UTR					6:31539764-31540869
cg01511901	0.593191	0.593191	6.20861	3.19965e-08	1	1	31004719	13	29902719	F										TRUE
cg24446429	0.593147	0.593147	6.2079	3.20902e-08	1	0	74798054	18	72927042	R					MBP;MBP	NM_001025100;NM_001025101	Body;Body	chr18:74799144-74800038	N_Shore
cg19476788	-0.59311	0.59311	6.20731	3.21688e-08	1	1	77172117	18	75273105	R					NFATC1;NFATC1;NFATC1;NFATC1;NFATC1	NM_006162;NM_172388;NM_172389;NM_172387;NM_172390	Body;5'UTR;Body;Body;Body	chr18:77171704-77172118	Island		18:75271015-75273504
cg16398761	0.593064	0.593064	6.20655	3.2269e-08	1	1	74220238	14	73289991	F					C14orf43;C14orf43	NM_001043318;NM_194278	5'UTR;5'UTR			TRUE		14:74219976-74221103
cg09656389	-0.593048	0.593048	6.20631	3.23014e-08	1	1	31839790	11	31796366	F					PAX6	NM_001127612	TSS1500	chr11:31839363-31839813	Island		11:31794464-31796643	11:31839024-31839969
cg16065050	-0.592988	0.592988	6.20534	3.24309e-08	1	1	43000640	5	43036397	R		rs79937344						chr5:43000343-43000791	Island	TRUE	5:43036115-43036524
cg15046675	0.592985	0.592985	6.20529	3.24379e-08	1	1	49838777	19	54530589	F	rs11545491			TRUE	CD37;CD37;CD37;CD37	NM_001040031;NM_001774;NM_001774;NM_001040031	1stExon;1stExon;5'UTR;5'UTR	chr19:49841187-49841628	N_Shelf			19:49838198-49839356
cg09332484	-0.592941	0.592941	6.20457	3.25342e-08	1	1	18433887	11	18390463	F	rs76643422	rs3740714			LDHC;LDHC;LDHC;LDHC	NM_017448;NM_002301;NM_002301;NM_017448	5'UTR;1stExon;5'UTR;1stExon				11:18390308-18390476	11:18433553-18434459
cg23637607	0.592933	0.592933	6.20445	3.255e-08	1	1	114037617	3	115520307	R										TRUE
cg06087349	0.592929	0.592929	6.20438	3.25595e-08	1	1	214154085	1	212220708	R								chr1:214156000-214156851	N_Shore
cg00093686	-0.592923	0.592923	6.20429	3.2572e-08	1	0	115131142	12	113615525	F								chr12:115130008-115130242	S_Shore	TRUE		12:115130525-115131374
cg24951893	-0.592903	0.592903	6.20396	3.26159e-08	1	1	129679254	4	129898704	F										TRUE
cg10918327	0.592901	0.592901	6.20393	3.26198e-08	1	1	9106953	8	9144363	R		rs62496303									8:9144352-9144509
cg11970797	0.59289	0.59289	6.20376	3.26429e-08	1	1	20994066	13	19892066	F					CRYL1	NM_015974	Body			TRUE		13:20993846-20994351
cg07474842	0.592888	0.592888	6.20372	3.26485e-08	1	1	136915088	6	136956781	F					MAP3K5	NM_005923	Body			TRUE		6:136915081-136915583
cg07830160	0.592858	0.592858	6.20324	3.27131e-08	1	1	159880327	1	158146951	F										TRUE		1:159879983-159880788
cg01977762	-0.592838	0.592838	6.20291	3.27576e-08	1	1	4909193	19	4860193	R					UHRF1;UHRF1	NM_001048201;NM_013282	TSS1500;TSS1500	chr19:4909262-4910256	N_Shore		19:4860126-4861521	19:4909175-4909404
cg27554551	-0.592821	0.592821	6.20264	3.27931e-08	1	1	4421486	16	4361487	F					VASN;CORO7	NM_138440;NM_024535	TSS1500;Body	chr16:4421642-4422240	N_Shore			16:4421216-4422699
cg02945385	-0.592781	0.592781	6.202	3.28803e-08	1	1	9246501	3	9221501	R					SRGAP3;SRGAP3	NM_001033117;NM_014850	Body;Body			TRUE
cg07807470	0.592774	0.592774	6.20189	3.28956e-08	1	1	28837350	1	28709937	R					SNHG3-RCC1;SNHG3-RCC1;SNHG3-RCC1	NR_030725;NR_030726;NM_001048199	Body;Body;5'UTR			TRUE
cg08343644	-0.592758	0.592758	6.20163	3.29311e-08	1	1	57662060	16	56219561	F					GPR56;GPR56;GPR56;GPR56;GPR56;GPR56;GPR56	NM_201525;NM_001145771;NM_201524;NM_001145772;NM_001145770;NM_005682;NM_001145773	TSS1500;TSS1500;TSS1500;TSS1500;5'UTR;5'UTR;TSS1500			TRUE		16:57660834-57662332
cg06129210	-0.592749	0.592749	6.20148	3.29506e-08	1	1	17565129	16	17472630	R					XYLT1	NM_022166	TSS1500				16:17471316-17472652
cg04362790	0.592743	0.592743	6.20137	3.29652e-08	1	1	100223811	14	99293564	R										TRUE
cg16596317	0.592726	0.592726	6.20111	3.3001e-08	1	1	85755348	1	85527936	F										TRUE
cg14404746	-0.592724	0.592724	6.20108	3.3005e-08	1	0	140116137	9	139235958	R					RNF208	NM_031297	TSS1500	chr9:140115986-140118466	Island		9:139235914-139238287
cg23161218	-0.592671	0.592671	6.20022	3.31229e-08	1	1	7461638	17	7402362	R					TNFSF13;TNFSF13;TNFSF13;TNFSF13;TNFSF12-TNFSF13;TNFSF13;TNFSF13	NM_003808;NM_172087;NM_003808;NM_172087;NM_172089;NM_172088;NM_172088	5'UTR;5'UTR;1stExon;1stExon;Body;1stExon;5'UTR	chr17:7464666-7465823	N_Shelf			17:7461366-7461673
cg00852603	-0.592583	0.592583	6.1988	3.33165e-08	1	1	76725495	18	74826483	F								chr18:76724859-76725572	Island		18:74825910-74826529
cg01948062	-0.592573	0.592573	6.19864	3.33389e-08	1	1	115376098	11	114881308	F					CADM1;CADM1	NM_001098517;NM_014333	TSS1500;TSS1500	chr11:115373574-115375881	S_Shore
cg20685713	0.592557	0.592557	6.19838	3.33747e-08	1	1	156066986	1	154333610	F										TRUE		1:156065644-156067291
cg10840277	0.5925	0.5925	6.19747	3.34998e-08	1	1	124829410	8	124898591	R										TRUE
cg10313947	0.592473	0.592473	6.19702	3.35614e-08	1	1	124622815	11	124128025	R					VSIG2	NM_014312	TSS1500
cg15538607	0.592427	0.592427	6.1963	3.36622e-08	1	1	10416150	19	10277150	R					ZGLP1	NM_001103167	Body	chr19:10420107-10420442	N_Shelf	TRUE
cg15909981	-0.592395	0.592395	6.19577	3.37355e-08	1	1	37465178	22	35795124	R					TMPRSS6	NM_153609	Body	chr22:37465056-37465331	Island	TRUE	22:35795003-35795226	22:37465009-37465235
cg06223736	-0.592361	0.592361	6.19522	3.38111e-08	1	1	240142694	2	239807631	R					HDAC4	NM_006037	Body				2:239807526-239807754
cg24823751	-0.592312	0.592312	6.19443	3.39215e-08	1	1	21786419	10	21826425	R					MIR1915;C10orf114	NR_031736;NM_001010911	TSS1500;TSS1500	chr10:21783198-21786420	Island		10:21824523-21826426
cg23019886	0.59229	0.59229	6.19408	3.39709e-08	1	1	6277045	12	6147306	R										TRUE		12:6276966-6277351
cg00034336	0.592274	0.592274	6.19382	3.40067e-08	1	1	8684126	2	8601577	F	rs752225									TRUE	2:8601379-8601646	2:8683375-8684259
cg24880818	0.592258	0.592258	6.19357	3.40423e-08	1	1	154167100	1	152433724	R					MIR190B	NR_030600	TSS1500
cg12004430	-0.592241	0.592241	6.19329	3.40816e-08	1	1	3327257	2	3306264	R					TSSC1	NM_003310	Body				2:3306253-3306351
cg11180921	-0.592236	0.592236	6.19322	3.40915e-08	1	1	57090226	11	56846802	R					TNKS1BP1	NM_033396	5'UTR	chr11:57091614-57092831	N_Shore	TRUE
cg02954987	-0.592234	0.592234	6.19318	3.40971e-08	1	1	49170599	3	49145603	F					LAMB2	NM_002292	TSS200			TRUE	3:49145500-49145830	3:49170352-49170938
cg10516146	-0.592232	0.592232	6.19315	3.41009e-08	1	1	37897246	17	35150772	F					GRB7;GRB7	NM_005310;NM_001030002	5'UTR;5'UTR
cg15096829	-0.592156	0.592156	6.19192	3.42746e-08	1	1	202092005	1	200358628	R					GPR37L1	NM_004767	TSS200			TRUE
cg19148201	0.592115	0.592115	6.19126	3.43676e-08	1	1	30860237	6	30968216	R					DDR1;DDR1;DDR1	NM_013993;NM_001954;NM_013994	Body;Body;Body			TRUE
cg08297751	-0.592102	0.592102	6.19105	3.43977e-08	1	1	174448705	4	174685280	R					HAND2	NM_021973	Body	chr4:174448333-174448845	Island	TRUE	4:174684816-174685670
cg11842610	-0.592101	0.592101	6.19103	3.44e-08	1	0	118033762	10	118023752	F					GFRA1;GFRA1	NM_001145453;NM_005264	TSS1500;TSS1500	chr10:118030732-118034230	Island		10:118023621-118024187
cg06066088	-0.592077	0.592077	6.19065	3.44539e-08	1	1	3600383	17	3547132	R					P2RX5;P2RX5;P2RX5	NM_175081;NM_002561;NM_175080	TSS1500;TSS1500;TSS1500	chr17:3599052-3599551	S_Shore
cg25671438	0.592055	0.592055	6.1903	3.45036e-08	1	1	7240223	17	7180947	F				TRUE	ACAP1	NM_014716	Body			TRUE		17:7239614-7240608
cg07162320	-0.592023	0.592023	6.18978	3.45778e-08	1	1	155295267	1	153561891	R					RUSC1;RUSC1;RUSC1;C1orf104;RUSC1	NM_001105205;NM_001105204;NM_014328;NM_001039517;NM_001105203	Body;Body;Body;TSS1500;Body	chr1:155292469-155295433	Island		1:153559094-153561951	1:155294490-155296352
cg12178445	-0.592019	0.592019	6.18972	3.45858e-08	1	1	8436263	6	8381262	F					SLC35B3;SLC35B3;SLC35B3	NM_015948;NM_001142540;NM_001142541	TSS1500;TSS1500;TSS1500	chr6:8435314-8436141	S_Shore		6:8381262-8381314	6:8435097-8436522
cg23806259	-0.592	0.592	6.18941	3.46306e-08	1	0	199999010	1	198265633	R					NR5A2;NR5A2	NM_205860;NM_003822	Body;Body				1:198264849-198265682
cg24000797	-0.591964	0.591964	6.18883	3.47125e-08	1	1	153974332	1	152240956	F					NUP210L;NUP210L	NM_001159484;NM_207308	Body;Body			TRUE
cg11800635	0.591951	0.591951	6.18861	3.47441e-08	1	1	74783088	2	74636596	R					DOK1	NM_001381	Body	chr2:74781494-74782685	S_Shore		2:74636488-74636597
cg08531380	0.591924	0.591924	6.18819	3.48047e-08	1	1	12270887	1	12193474	R												1:12270579-12271055
cg11823253	-0.59192	0.59192	6.18812	3.48148e-08	1	1	213154553	1	211221176	F					VASH2;VASH2;VASH2	NM_024749;NM_001136475;NM_001136474	Body;Body;Body			TRUE
cg20559385	0.591891	0.591891	6.18766	3.48812e-08	1	1	106049591	6	106156284	F										TRUE		6:106049575-106049797
cg13525071	-0.591858	0.591858	6.18713	3.49567e-08	1	1	475375	6	420375	F											6:420341-420430
cg20236089	0.591856	0.591856	6.18709	3.49623e-08	1	1	15629162	6	15737141	R					DTNBP1;DTNBP1;DTNBP1	NM_183040;NM_032122;NM_183041	Body;Body;5'UTR			TRUE		6:15629118-15629220
cg03526902	-0.591841	0.591841	6.18685	3.49978e-08	1	1	49717821	22	48103825	F	rs73890678							chr22:49717505-49717921	Island		22:48103386-48103958
cg14263176	-0.591835	0.591835	6.18676	3.50106e-08	1	1	201857787	1	200124410	R					SHISA4;SHISA4	NM_198149;NR_030775	TSS200;TSS200			TRUE		1:201857352-201858778
cg13226308	0.591771	0.591771	6.18573	3.51597e-08	1	1	35019673	11	34976249	F										TRUE		11:35019408-35019817
cg26343510	-0.591768	0.591768	6.18567	3.51671e-08	1	1	72975668	11	72653316	R					P2RY6;P2RY6;P2RY6;P2RY6	NM_176797;NM_176796;NM_176797;NM_176796	5'UTR;5'UTR;1stExon;1stExon	chr11:72975469-72975797	Island	TRUE	11:72653134-72653425
cg19009471	0.591757	0.591757	6.1855	3.51923e-08	1	1	101908998	14	100978751	F								chr14:101908781-101909022	Island		14:100978420-100978767	14:101908493-101909270
cg14043253	0.591695	0.591695	6.18451	3.53365e-08	1	0	81830961	8	81993516	F												8:81830834-81831205
cg02256049	-0.591688	0.591688	6.18439	3.53539e-08	1	1	115531001	11	115036211	R								chr11:115529997-115530548	S_Shore		11:115036192-115036253
cg05117638	0.591657	0.591657	6.18389	3.54258e-08	1	1	113952661	6	114059354	F										TRUE		6:113952318-113952665
cg23878494	-0.591634	0.591634	6.18353	3.54795e-08	1	1	63687937	11	63444513	F								chr11:63685489-63685968	S_Shore
cg14702231	-0.591607	0.591607	6.18308	3.55446e-08	1	1	11413234	8	11450643	R					BLK	NM_001715	Body				8:11450449-11450706
cg19458020	-0.591563	0.591563	6.18238	3.56478e-08	1	1	38473119	17	35726645	R					RARA;RARA;RARA	NM_001145302;NM_000964;NM_001145301	TSS1500;5'UTR;TSS1500	chr17:38472958-38473201	Island	TRUE	17:35726539-35726727	17:38472852-38476047
cg00245454	-0.591537	0.591537	6.18196	3.57087e-08	1	1	159746160	4	159965610	R					FNIP2	NM_020840	Body			TRUE
cg06946797	0.591515	0.591515	6.18161	3.57612e-08	1	0	11422409	16	11329910	F										TRUE		16:11422185-11422769
cg12229555	0.59151	0.59151	6.18152	3.57734e-08	1	1	80260329	17	77853618	R	rs9902108										17:77853615-77853715
cg08702344	0.591487	0.591487	6.18115	3.58278e-08	1	0	90031349	7	89869285	F	rs7792909	rs55709648			CLDN12	NM_012129	TSS1500
cg02691035	0.591465	0.591465	6.18081	3.58793e-08	1	1	89163800	16	87691301	R	rs72817431				ACSF3;ACSF3;ACSF3	NR_023316;NM_001127214;NM_174917	Body;5'UTR;5'UTR	chr16:89167116-89167482	N_Shelf		16:87690584-87691566
cg14764357	-0.591464	0.591464	6.18079	3.5881e-08	1	1	1093718	7	1060244	F					C7orf50;C7orf50;C7orf50	NM_001134395;NM_032350;NM_001134396	Body;Body;Body	chr7:1097405-1097953	N_Shelf	TRUE		7:1093560-1093765
cg16944958	0.591463	0.591463	6.18077	3.58851e-08	1	1	170403962	6	170245887	F								chr6:170401900-170402500	S_Shore		6:170243799-170245972	6:170403091-170404125
cg25043986	0.591358	0.591358	6.17908	3.61351e-08	1	0	120024631	10	120014621	F	rs12772900									TRUE		10:120024537-120024871
cg25408314	0.591357	0.591357	6.17906	3.61374e-08	1	1	33350043	17	30374156	F					RFFL;RFFL	NM_001017368;NM_057178	Body;Body			TRUE		17:33349726-33350253
cg24232083	0.591336	0.591336	6.17872	3.61879e-08	1	1	82307046	7	82144982	F										TRUE
cg22451782	-0.591332	0.591332	6.17867	3.61965e-08	1	0	23851985	2	23705490	R					KLHL29	NM_052920	Body	chr2:23851840-23852089	Island		2:23705346-23705570
cg22976832	0.591312	0.591312	6.17835	3.62442e-08	1	0	112295835	10	112285825	R										TRUE		10:112295514-112296131
cg13027183	-0.591309	0.591309	6.1783	3.62518e-08	1	1	15504872	6	15612851	F		rs56186721			JARID2	NM_004973	Body				6:15612793-15612946	6:15504449-15505198
cg25012185	0.591299	0.591299	6.17814	3.62744e-08	1	1	225890792	2	225599036	F	rs10206146				DOCK10	NM_014689	Body			TRUE
cg25759064	-0.591295	0.591295	6.17808	3.62839e-08	1	1	111805337	13	110603338	R					ARHGEF7;ARHGEF7;ARHGEF7;ARHGEF7	NM_003899;NM_001113511;NM_001113512;NM_145735	TSS1500;Body;Body;Body	chr13:111805638-111806531	N_Shore			13:111805167-111807029
cg15421305	-0.591278	0.591278	6.17781	3.63249e-08	1	1	134385984	5	134413883	F		rs71587556						chr5:134385967-134386370	Island	TRUE	5:134413828-134414269
cg14462553	-0.591219	0.591219	6.17685	3.64684e-08	1	1	157444239	7	157137000	R					PTPRN2;PTPRN2;PTPRN2	NM_002847;NM_130842;NM_130843	Body;Body;Body	chr7:157440024-157442721	S_Shore		7:157136984-157137030
cg11784799	-0.591197	0.591197	6.1765	3.65212e-08	1	1	143262091	8	143259998	F											8:143259939-143260180	8:143262084-143262290
cg20054157	0.591107	0.591107	6.17506	3.6738e-08	1	0	10837080	10	10877086	F					SFTA1P	NR_027082	TSS1500			TRUE
cg17219660	-0.590997	0.590997	6.17328	3.70076e-08	1	1	202091880	1	200358503	R					GPR37L1	NM_004767	TSS200
cg13268590	-0.590974	0.590974	6.17292	3.70624e-08	1	1	65940167	3	65915207	R					MAGI1;MAGI1;MAGI1	NM_015520;NM_001033057;NM_004742	Body;Body;Body			TRUE
cg14280382	0.590968	0.590968	6.17282	3.70772e-08	1	1	96094182	12	94618313	F	rs10859925				NTN4	NM_021229	Body			TRUE
cg25992382	0.590938	0.590938	6.17235	3.71505e-08	1	1	93066811	14	92136564	R					RIN3	NM_024832	Body			TRUE
cg22136403	-0.590937	0.590937	6.17233	3.71526e-08	1	1	6491754	5	6544754	F		rs3088100			UBE2QL1	NM_001145161	3'UTR			TRUE	5:6544754-6544903
cg20761810	-0.590931	0.590931	6.17222	3.7169e-08	1	1	140723642	8	140792824	F											8:140792766-140792857
cg16683060	0.590915	0.590915	6.17197	3.72076e-08	1	1	99974673	13	98772674	F					UBAC2;UBAC2;UBAC2	NM_001144072;NM_177967;NR_026644	Body;Body;Body			TRUE		13:99974502-99974809
cg21465176	0.590886	0.590886	6.17151	3.72788e-08	1	0	80358876	17	77952165	R					C17orf101;C17orf101	NM_175902;NM_024648	Body;Body	chr17:80361614-80362151	N_Shelf		17:77952075-77952209	17:80358517-80359114
cg22196260	-0.590878	0.590878	6.17138	3.72977e-08	1	1	50936172	19	55627984	R					MYBPC2;MYBPC2	NM_004533;NM_004533	1stExon;5'UTR	chr19:50934904-50935677	S_Shore
cg15707833	-0.590873	0.590873	6.17129	3.73116e-08	1	1	131455276	8	131524458	R								chr8:131455248-131456285	Island		8:131524212-131525381
cg25382900	0.590838	0.590838	6.17074	3.73966e-08	1	1	12148326	1	12070913	R					TNFRSF8	NM_001243	Body					1:12147963-12149107
cg11806439	-0.590834	0.590834	6.17067	3.74077e-08	1	1	101157950	14	100227703	F											14:100227598-100227732
cg22481632	0.59079	0.59079	6.16997	3.75159e-08	1	1	23066944	20	23014944	F					CD93;CD93	NM_012072;NM_012072	5'UTR;1stExon				20:23014411-23015193	20:23066867-23067194
cg23491743	-0.590769	0.590769	6.16962	3.75692e-08	1	1	241989271	2	241637944	F					SNED1	NM_001080437	Body	chr2:241989164-241989461	Island		2:241637838-241638085
cg20595457	0.590763	0.590763	6.16954	3.75823e-08	1	1	206753308	1	204819931	R					RASSF5;RASSF5;RASSF5	NM_182663;NM_182665;NM_182664	Body;Body;Body					1:206753265-206753718
cg12415569	-0.590758	0.590758	6.16946	3.75944e-08	1	1	322831	12	193092	F					SLC6A12;SLC6A12;SLC6A12;SLC6A12	NM_001122847;NM_001122847;NM_003044;NM_001122848	5'UTR;1stExon;TSS1500;5'UTR			TRUE
cg24301930	0.590739	0.590739	6.16915	3.76422e-08	1	1	65408496	11	65165072	F	rs3183270				SIPA1;SIPA1	NM_153253;NM_006747	Body;Body	chr11:65408344-65408631	Island		11:65165002-65165180	11:65406971-65408534
cg07033820	-0.590726	0.590726	6.16894	3.76742e-08	1	1	32707210	1	32479797	R					MTMR9L	NR_026850	Body	chr1:32705524-32707141	S_Shore			1:32705855-32707229
cg26153054	-0.590719	0.590719	6.16883	3.76923e-08	1	1	132152814	2	131869284	R								chr2:132152766-132153044	Island		2:131869185-131869514
cg06477663	0.590598	0.590598	6.16688	3.79949e-08	1	1	46757415	13	45655416	R		rs75089398			LCP1	NM_002298	TSS1500					13:46757260-46757650
cg22778981	-0.59055	0.59055	6.16612	3.81142e-08	1	1	37856133	17	35109659	R				TRUE	ERBB2;ERBB2	NM_001005862;NM_004448	5'UTR;TSS200	chr17:37856448-37856891	N_Shore		17:35109639-35110417
cg15080939	-0.590525	0.590525	6.16571	3.81781e-08	1	1	30881560	6	30989539	R					VARS2;VARS2;VARS2;GTF2H4	NM_001167734;NM_020442;NM_001167733;NM_001517	TSS1500;TSS1500;TSS1500;Body	chr6:30881533-30882296	Island		6:30989539-30989788	6:30881429-30882617
cg22054912	0.590514	0.590514	6.16554	3.82048e-08	1	0	66478674	15	64265728	R			TRUE		MEGF11	NM_032445	5'UTR
cg27403406	-0.590507	0.590507	6.16543	3.82233e-08	1	1	48325721	20	47759128	R					B4GALT5	NM_004776	Body	chr20:48329645-48330682	N_Shelf
cg01314252	0.59045	0.59045	6.16452	3.83664e-08	1	1	9943828	3	9918828	F					IL17RE;IL17RE;IL17RE	NM_153481;NM_153480;NM_153483	TSS1500;TSS1500;TSS1500					3:9943802-9944112
cg03297901	0.590397	0.590397	6.16367	3.85005e-08	1	1	76117767	17	73629362	F					TMC6;TMC6	NM_001127198;NM_007267	Body;Body				17:73629267-73629410	17:76117019-76118603
cg05022301	-0.590374	0.590374	6.1633	3.85588e-08	1	0	93650515	14	92720268	F	rs45442993				C14orf109;MOAP1;C14orf109	NM_001098621;NM_022151;NM_015676	TSS1500;Body;TSS1500	chr14:93650745-93651652	N_Shore			14:93650342-93652057
cg05183538	0.590366	0.590366	6.16317	3.85789e-08	1	1	88536950	16	87064451	R					ZFPM1	NM_153813	Body	chr16:88536936-88537375	Island			16:88536615-88537767
cg18320854	-0.590356	0.590356	6.16301	3.86053e-08	1	1	79001543	17	76616138	R										TRUE	17:76615935-76616454
cg04609801	-0.590345	0.590345	6.16283	3.86331e-08	1	1	28609176	16	28516677	F					SULT1A2;SULT1A2	NM_001054;NM_177528	TSS1500;TSS1500	chr16:28611946-28612388	N_Shelf
cg04166500	0.590337	0.590337	6.16271	3.86533e-08	1	1	100571607	14	99641360	R					EVL	NM_016337	Body			TRUE		14:100571263-100571623
cg03643948	-0.590244	0.590244	6.16122	3.88906e-08	1	1	43548040	21	42421109	R					UMODL1;UMODL1	NM_173568;NM_001004416	Body;Body	chr21:43547871-43548089	Island		21:42421100-42421196
cg00515457	-0.590211	0.590211	6.16068	3.89768e-08	1	1	35396203	19	40088043	F								chr19:35395938-35396476	Island	TRUE	19:40087790-40088358
cg10131026	0.590205	0.590205	6.16058	3.89925e-08	1	0	122823862	8	122893043	R										TRUE		8:122823726-122823886
cg03662545	-0.590171	0.590171	6.16005	3.90786e-08	1	1	85254209	16	83811710	F										TRUE	16:83811601-83811769
cg16565913	-0.590131	0.590131	6.1594	3.91822e-08	1	1	40632362	4	40327119	R					RBM47	NM_001098634	TSS1500	chr4:40631740-40632587	Island		4:40326317-40327387	4:40631667-40632545
cg03181117	-0.590119	0.590119	6.15922	3.92122e-08	1	1	1543188	17	1489938	F	rs75221119				SCARF1;SCARF1;SCARF1;SCARF1;SCARF1	NM_145352;NR_028075;NM_003693;NR_028076;NM_145350	Body;Body;Body;Body;Body	chr17:1546742-1547324	N_Shelf
cg10220544	0.590068	0.590068	6.15839	3.93457e-08	1	1	60171660	1	59944248	F					FGGY;FGGY	NM_018291;NM_001113411	Body;Body			TRUE
cg06172950	0.590065	0.590065	6.15834	3.93534e-08	1	1	46075084	13	44973085	F					COG3	NM_031431	Body			TRUE
cg01778994	0.590041	0.590041	6.15797	3.94144e-08	1	1	134511683	8	134580865	R					ST3GAL1;ST3GAL1	NM_003033;NM_173344	5'UTR;5'UTR			TRUE		8:134511337-134512938
cg15068552	-0.590035	0.590035	6.15786	3.9431e-08	1	1	130130203	7	129917439	F		rs73724324			MESTIT1;MEST;MEST	NR_004382;NM_177524;NM_177525	Body;5'UTR;TSS1500	chr7:130130739-130133111	N_Shore	TRUE	7:129917408-129917684
cg12744820	-0.59003	0.59003	6.15778	3.94442e-08	1	1	137814960	6	137856653	R					OLIG3	NM_175747	1stExon	chr6:137814355-137815202	Island	TRUE	6:137855946-137857018	6:137813717-137815086
cg06430465	0.589963	0.589963	6.15672	3.96172e-08	1	0	1014935	16	954936	F	rs28593410				LMF1	NM_022773	Body	chr16:1014739-1014976	Island		16:954751-955111	16:1014509-1015309
cg17427639	-0.589952	0.589952	6.15654	3.96458e-08	1	1	20803085	1	20675672	F											1:20675403-20675681
cg10423607	0.589875	0.589875	6.1553	3.98481e-08	1	0	68418480	8	68581034	F					CPA6;CPA6	NM_020361;NM_001127445	Body;Body			TRUE		8:68418417-68418677
cg13522114	-0.58987	0.58987	6.15523	3.986e-08	1	1	6216405	19	6167405	F					MLLT1	NM_005934	Body	chr19:6215147-6215566	S_Shore			19:6216261-6216761
cg11377730	-0.589862	0.589862	6.1551	3.98817e-08	1	1	17270604	8	17314975	F	rs13265004				MTMR7	NM_004686	Body	chr8:17270603-17271120	Island	TRUE	8:17314643-17315793
cg12941931	0.589817	0.589817	6.15438	3.99999e-08	1	0	4559799	19	4510799	F				TRUE	SEMA6B	NM_032108	TSS1500	chr19:4558363-4558579	S_Shore
cg03218479	0.58981	0.58981	6.15426	4.00192e-08	1	1	140945782	8	141014964	R					TRAPPC9;TRAPPC9	NM_001160372;NM_031466	Body;Body				8:141014933-141015035
cg15100426	-0.589801	0.589801	6.15412	4.00428e-08	1	1	219187432	2	218895676	F					PNKD;PNKD	NM_022572;NM_015488	TSS1500;Body	chr2:219187653-219188251	N_Shore			2:219187103-219188402
cg03180134	-0.589795	0.589795	6.15403	4.00574e-08	1	1	141013665	4	141233115	R					MAML3	NM_018717	Body				4:141233034-141233175
cg12222949	-0.589692	0.589692	6.15238	4.03301e-08	1	1	184005360	1	182271983	F					GLT25D2	NM_015101	Body	chr1:184005359-184006766	Island		1:182271983-182273444	1:184005278-184006905
cg02026204	0.589677	0.589677	6.15213	4.03715e-08	1	1	30663007	22	28993007	R					OSM	NM_020530	TSS200				22:28992972-28993042
cg19300307	-0.589656	0.589656	6.1518	4.04264e-08	1	1	99136580	13	97934581	R					STK24;STK24	NM_003576;NM_001032296	Body;Body			TRUE		13:99136498-99136964
cg18419977	0.589625	0.589625	6.1513	4.05096e-08	1	0	2920052	11	2876628	F	rs449235				SLC22A18AS;SLC22A18	NM_007105;NM_183233	Body;TSS1500	chr11:2923301-2923817	N_Shelf	TRUE		11:2919715-2920315
cg13410614	0.589602	0.589602	6.15094	4.0569e-08	1	1	136341915	9	135331736	R					SLC2A6;SLC2A6	NM_001145099;NM_017585	Body;Body	chr9:136340048-136340263	S_Shore
cg19242851	0.589563	0.589563	6.15032	4.06737e-08	1	1	143233	17	143233	R					RPH3AL	NM_006987	Body				17:143171-143373	17:143034-143465
cg27557428	-0.589549	0.589549	6.15009	4.07124e-08	1	1	201139878	1	199406501	R								chr1:201139874-201140504	Island		1:199406449-199407183	1:201139500-201140984
cg13353679	-0.589466	0.589466	6.14876	4.09346e-08	1	1	100720179	2	100086611	R					AFF3;AFF3	NM_001025108;NM_002285	Body;Body	chr2:100720385-100720741	N_Shore		2:100086548-100088317
cg24937727	0.589338	0.589338	6.14671	4.1281e-08	1	1	11517079	19	11378079	F					RGL3;RGL3	NM_001161616;NM_001035223	Body;Body	chr19:11517059-11517284	Island		19:11377910-11378269	19:11517008-11517291
cg26010218	-0.589332	0.589332	6.14662	4.12962e-08	1	1	78977223	4	79196247	R					FRAS1;FRAS1	NM_025074;NM_001166133	TSS1500;TSS1500	chr4:78978365-78979256	N_Shore		4:79196247-79196379
cg11236515	0.589297	0.589297	6.14606	4.13921e-08	1	1	74213762	2	74067270	F								chr2:74211214-74212314	S_Shore		2:74067198-74067278
cg19681793	0.589262	0.589262	6.14551	4.14855e-08	1	0	169651645	6	169393570	R					THBS2	NM_003247	5'UTR	chr6:169648546-169649047	S_Shelf
cg15235798	-0.589261	0.589261	6.14548	4.14903e-08	1	0	112720244	13	111768245	F								chr13:112720564-112723582	N_Shore		13:111768137-111768246
cg17369991	0.58925	0.58925	6.1453	4.15204e-08	1	1	643676	17	590426	R					FAM57A	NM_024792	Body				17:590357-590491
cg11381564	0.589216	0.589216	6.14476	4.16129e-08	1	1	32808619	6	32916597	R					PSMB8;PSMB8	NM_004159;NM_148919	3'UTR;3'UTR	chr6:32806284-32806669	S_Shore
cg12537728	0.589207	0.589207	6.14463	4.16359e-08	1	1	13309596	11	13266172	F					ARNTL;ARNTL;ARNTL	NM_001030272;NM_001178;NM_001030273	5'UTR;5'UTR;5'UTR			TRUE		11:13309542-13309643
cg01682111	-0.589203	0.589203	6.14455	4.16487e-08	1	1	1430087	16	1370088	F					UNKL	NM_023076	TSS1500	chr16:1429050-1430104	Island		16:1369016-1370105	16:1428912-1430497
cg25936358	-0.589191	0.589191	6.14438	4.16792e-08	1	1	114301996	13	113349997	F								chr13:114302311-114302519	N_Shore		13:113349988-113350086
cg14648237	0.589178	0.589178	6.14416	4.1717e-08	1	1	64422393	17	61852855	F					PRKCA	NM_002737	Body			TRUE		17:64422288-64422975
cg06189394	0.589176	0.589176	6.14413	4.17216e-08	1	1	66534050	3	66616740	F					LRIG1	NM_015541	Body
cg20042908	-0.589138	0.589138	6.14352	4.18269e-08	1	1	133852938	11	133358148	F	rs71477467										11:133358148-133358224
cg23670353	0.58903	0.58903	6.14179	4.21238e-08	1	0	59833489	1	59606077	F	rs75055449				FGGY;FGGY	NM_018291;NM_001113411	Body;Body			TRUE
cg26744056	0.58901	0.58901	6.14147	4.21792e-08	1	1	1258684	16	1198685	R					CACNA1H;CACNA1H	NM_021098;NM_001005407	Body;Body	chr16:1254801-1255081	S_Shelf		16:1198410-1199504	16:1258163-1258905
cg22792176	-0.588996	0.588996	6.14126	4.22166e-08	1	1	130274452	10	130164442	R											10:130164414-130164500
cg04658243	0.588988	0.588988	6.14113	4.22391e-08	1	1	78865755	17	76480350	R					RPTOR;RPTOR	NM_001163034;NM_020761	Body;Body	chr17:78863569-78863813	S_Shore	TRUE	17:76480109-76480351	17:78864954-78866627
cg06734406	0.588908	0.588908	6.13986	4.24604e-08	1	0	50349329	12	48635596	R					AQP2	NM_000486	Body	chr12:50349079-50349525	Island		12:48635347-48635705
cg22619549	-0.588893	0.588893	6.13961	4.25031e-08	1	1	102090297	10	102080287	R					PKD2L1	NM_016112	TSS200
cg16395183	0.588815	0.588815	6.13837	4.27206e-08	1	0	210771699	1	208838322	R					HHAT;HHAT;HHAT;HHAT;HHAT;HHAT	NM_001170580;NM_001170588;NM_018194;NM_001122834;NM_001170587;NM_001170564	Body;Body;Body;Body;Body;Body			TRUE
cg02668694	-0.588812	0.588812	6.13832	4.27291e-08	1	1	26369539	17	23393666	R					NLK	NM_016231	TSS200	chr17:26368586-26369133	S_Shore
cg26450717	-0.588792	0.588792	6.13799	4.27866e-08	1	1	31650835	6	31758814	R								chr6:31650648-31651292	Island		6:31758628-31759271
cg12478384	-0.588764	0.588764	6.13756	4.28638e-08	1	1	64671764	3	64646804	F					ADAMTS9	NM_182920	Body	chr3:64671087-64673957	Island		3:64645454-64647650
cg26874367	0.588729	0.588729	6.13699	4.29634e-08	1	1	129381792	2	129098262	R										TRUE
cg17772649	0.588728	0.588728	6.13698	4.29646e-08	1	1	31691426	6	31799405	F					C6orf25;C6orf25;C6orf25;C6orf25;C6orf25;C6orf25	NM_138274;NM_138273;NM_138275;NM_138272;NM_025260;NM_138277	Body;Body;Body;Body;Body;Body	chr6:31691425-31691718	Island		6:31799014-31799936
cg10336039	-0.588717	0.588717	6.1368	4.29968e-08	1	1	76834989	17	74346584	R					USP36	NM_025090	5'UTR	chr17:76836060-76837438	N_Shore		17:74346321-74346585
cg19768599	-0.588681	0.588681	6.13623	4.30972e-08	1	1	124931727	3	126414417	R					SLC12A8	NM_024628	TSS200	chr3:124931161-124931747	Island		3:126413862-126414752	3:124931183-124932115
cg21033440	-0.588655	0.588655	6.13582	4.31709e-08	1	1	65409861	11	65166437	F					SIPA1;SIPA1	NM_153253;NM_006747	Body;Body	chr11:65409636-65410127	Island		11:65166228-65166605
cg10661054	-0.588597	0.588597	6.13488	4.33377e-08	1	1	128422179	2	128138649	R					LIMS2;LIMS2;LIMS2;LIMS2	NM_001136037;NM_001161403;NM_017980;NM_001161404	Body;Body;TSS200;5'UTR	chr2:128421719-128422182	Island	TRUE
cg11063729	-0.588576	0.588576	6.13455	4.33965e-08	1	1	10415653	6	10523639	R					TFAP2A;TFAP2A	NM_001042425;NM_003220	Body;TSS200	chr6:10417384-10417842	N_Shore	TRUE	6:10522809-10523865	6:10414885-10415998
cg27482619	0.588518	0.588518	6.13363	4.35617e-08	1	1	30818479	10	30858485	F											10:30858455-30858670	10:30818126-30818921
cg02552255	0.588517	0.588517	6.1336	4.35655e-08	1	1	103104330	2	102470762	F					SLC9A4	NM_001011552	Body			TRUE
cg09993145	0.588515	0.588515	6.13358	4.357e-08	1	1	25291905	1	25164492	R					RUNX3	NM_001031680	TSS1500					1:25291322-25292142
cg09897970	0.588474	0.588474	6.13292	4.36873e-08	1	1	29757344	16	29664845	R					C16orf54	NM_175900	TSS200					16:29756661-29757722
cg07296256	0.588424	0.588424	6.13212	4.38316e-08	1	0	113438010	13	112486011	R					ATP11A;ATP11A	NM_015205;NM_032189	Body;Body	chr13:113440233-113441057	N_Shelf		13:112485796-112486076
cg14549976	0.588421	0.588421	6.13209	4.38375e-08	1	1	77551537	18	75652525	F	rs11081564							chr18:77552401-77552603	N_Shore	TRUE
cg23973429	-0.588412	0.588412	6.13194	4.38639e-08	1	1	102504746	8	102573922	R					GRHL2;GRHL2	NM_024915;NM_024915	1stExon;5'UTR	chr8:102504478-102504841	Island		8:102573374-102574214	8:102504698-102504786
cg13942186	0.588368	0.588368	6.13123	4.3992e-08	1	0	140305942	9	139425763	F	rs3934683				EXD3	NM_017820	5'UTR			TRUE	9:139425660-139426168	9:140305715-140306373
cg16452866	0.58833	0.58833	6.13063	4.41016e-08	1	1	99655676	14	98725429	F					BCL11B;BCL11B	NM_022898;NM_138576	Body;Body				14:98725296-98725501	14:99654966-99656469
cg16419441	-0.588286	0.588286	6.12993	4.4228e-08	1	1	105478683	8	105547859	R					DPYS	NM_001385	Body	chr8:105478672-105479340	Island		8:105547793-105548495
cg22180410	-0.58828	0.58828	6.12983	4.42463e-08	1	1	187646446	4	187883440	R					FAT1	NM_005245	TSS1500	chr4:187644319-187648253	Island		4:187883295-187883474	4:187645960-187647709
cg23142394	-0.588277	0.588277	6.12979	4.42536e-08	1	0	72665771	12	70952038	F					LOC283392;TRHDE;LOC283392	NR_026837;NM_013381;NR_026836	Body;TSS1500;Body	chr12:72665683-72667551	Island		12:70951635-70954351
cg02848750	-0.588247	0.588247	6.12931	4.434e-08	1	1	89668406	16	88195907	F		rs12935102								TRUE	16:88195865-88196161
cg23645885	-0.588181	0.588181	6.12826	4.45316e-08	1	1	3247958	6	3192957	F	rs7746393									TRUE	6:3192633-3193245
cg15262954	0.588153	0.588153	6.12782	4.46135e-08	1	0	62198872	20	61669316	R					PRIC285;PRIC285	NM_001037335;NM_033405	Body;1stExon	chr20:62193966-62198985	Island		20:61664111-61669405	20:62198792-62198985
cg16553238	0.588128	0.588128	6.12741	4.46877e-08	1	1	9154254	1	9076841	R
cg19256813	-0.588088	0.588088	6.12678	4.48046e-08	1	1	117627286	12	116111669	R		rs7300968			FBXO21;FBXO21	NM_015002;NM_033624	Body;Body	chr12:117627650-117628488	N_Shore		12:116111458-116111735
cg11303839	0.588013	0.588013	6.12558	4.50251e-08	1	1	75405967	7	75243903	F					CCL26	NM_006072	5'UTR					7:75405958-75406120
cg04340258	-0.587959	0.587959	6.12472	4.51849e-08	1	1	3398706	19	3349706	F					NFIC;NFIC	NM_005597;NM_205843	Body;Body	chr19:3398628-3398935	Island
cg20636559	0.587955	0.587955	6.12465	4.51973e-08	1	1	101253502	15	99071025	F										TRUE
cg04214938	0.587947	0.587947	6.12453	4.52196e-08	1	1	119496171	2	119212641	F										TRUE
cg03851835	0.587943	0.587943	6.12446	4.52325e-08	1	1	107711742	11	107216952	R					SLC35F2	NM_017515	Body			TRUE		11:107711482-107711774
cg21250356	-0.587923	0.587923	6.12415	4.52901e-08	1	1	156813602	7	156506363	F								chr7:156810572-156814593	Island		7:156506138-156507657	7:156813200-156813683
cg06936290	0.587917	0.587917	6.12405	4.53089e-08	1	1	13889871	7	13856396	F										TRUE		7:13889694-13890048
cg02996471	0.587889	0.587889	6.1236	4.53921e-08	1	1	3178512	19	3129512	R					S1PR4	NM_003775	TSS1500	chr19:3178741-3179986	N_Shore		19:3128817-3131105	19:3178296-3178895
cg25972714	-0.587874	0.587874	6.12338	4.54346e-08	1	0	88024569	10	88014549	F					MIR346;GRID1	NR_029907;NM_017551	TSS200;Body	chr10:88022640-88023279	S_Shore
cg09867598	-0.587846	0.587846	6.12292	4.55202e-08	1	1	122429517	5	122457416	R					PRDM6	NM_001136239	Body	chr5:122430676-122431443	N_Shore	TRUE	5:122457313-122457417
cg01051524	0.587837	0.587837	6.12278	4.5546e-08	1	1	106415145	2	105781577	F					NCK2;NCK2	NM_003581;NM_001004722	5'UTR;5'UTR			TRUE		2:106414980-106415493
cg27314569	-0.587833	0.587833	6.12272	4.55571e-08	1	0	122852461	11	122357671	R					BSX	NM_001098169	TSS200	chr11:122852411-122852699	Island	TRUE	11:122357622-122357909	11:122852441-122852883
cg01889169	-0.58781	0.58781	6.12235	4.56274e-08	1	1	927986	7	894512	F					C7orf20	NM_015949	Body	chr7:929476-930013	N_Shore		7:892487-895326	7:927866-928051
cg11868461	0.587802	0.587802	6.12222	4.56506e-08	1	1	75830800	17	73342395	F												17:75830488-75830920
cg18758585	0.587764	0.587764	6.12162	4.57643e-08	1	1	235115601	1	233182224	F										TRUE		1:235115361-235115696
cg19872463	0.587749	0.587749	6.12139	4.58073e-08	1	1	6881629	12	6751890	R					LAG3	NM_002286	TSS200	chr12:6882855-6883184	N_Shore	TRUE		12:6881253-6882742
cg14685796	-0.587746	0.587746	6.12133	4.58179e-08	1	1	50265660	5	50301417	R		rs28419162						chr5:50265085-50265737	Island	TRUE	5:50300853-50301689
cg11869628	-0.587723	0.587723	6.12097	4.58862e-08	1	1	83240788	15	81037843	F					CPEB1;CPEB1;CPEB1;CPEB1	NM_001079534;NM_001079533;NM_001079535;NM_030594	TSS1500;TSS1500;TSS1500;Body			TRUE
cg24128931	-0.587687	0.587687	6.1204	4.59941e-08	1	1	44013597	21	42886666	F		rs58854152						chr21:44007475-44010481	S_Shelf	TRUE		21:44012479-44013975
cg27368606	-0.587684	0.587684	6.12034	4.60039e-08	1	0	186768730	4	187005724	F					SORBS2	NM_021069	5'UTR			TRUE
cg00246451	0.587615	0.587615	6.11924	4.62122e-08	1	1	155949012	1	154215636	F	rs59679578				ARHGEF2;ARHGEF2;ARHGEF2	NM_001162383;NM_001162384;NM_004723	TSS1500;TSS1500;TSS1500	chr1:155947678-155948490	S_Shore			1:155948076-155949310
cg22074576	-0.587606	0.587606	6.11911	4.62378e-08	1	1	3181726	11	3138302	F					OSBPL5;OSBPL5;OSBPL5	NM_020896;NM_001144063;NM_145638	5'UTR;5'UTR;5'UTR	chr11:3181574-3182120	Island	TRUE	11:3138160-3138624	11:3181653-3181869
cg05666820	-0.587457	0.587457	6.11673	4.66914e-08	1	0	72848703	7	72486639	F					FZD9	NM_003508	1stExon	chr7:72847933-72850032	Island		7:72485870-72487968	7:72847767-72848786
cg00502509	0.587451	0.587451	6.11664	4.67089e-08	1	0	1956121	7	1922647	R					MAD1L1;MAD1L1;MAD1L1	NM_003550;NM_001013837;NM_001013836	Body;Body;Body				7:1922210-1923137
cg12485727	0.587386	0.587386	6.1156	4.69088e-08	1	1	39762753	20	39196167	R								chr20:39765229-39766832	N_Shelf			20:39762569-39763032
cg12044599	0.587323	0.587323	6.11461	4.71005e-08	1	1	67206308	11	66962884	F					CORO1B;CORO1B;PTPRCAP	NM_001018070;NM_020441;NM_005608	Body;Body;TSS1500	chr11:67203319-67203662	S_Shelf		11:66962774-66962919	11:67205850-67206525
cg04911139	0.587288	0.587288	6.11405	4.72073e-08	1	1	25871790	17	22895917	F					KSR1	NM_014238	5'UTR			TRUE		17:25871220-25871837
cg12805374	0.587274	0.587274	6.11382	4.7253e-08	1	1	43306622	17	40662405	F	rs12453698				FMNL1	NM_005892	Body			TRUE		17:43305976-43307410
cg15628917	-0.587191	0.587191	6.1125	4.75092e-08	1	1	60539559	1	60312147	R					C1orf87	NM_152377	TSS200	chr1:60539315-60539540	S_Shore		1:60311938-60312285
cg04846710	0.587159	0.587159	6.112	4.76062e-08	1	0	145478286	1	144189643	F					LIX1L	NM_153713	Body	chr1:145477022-145477479	S_Shore			1:145478273-145478447
cg14722693	0.587121	0.587121	6.11139	4.77266e-08	1	1	19436451	8	19480731	R					CSGALNACT1;CSGALNACT1;CSGALNACT1	NM_001130518;NR_024040;NM_018371	5'UTR;Body;5'UTR			TRUE
cg25277723	0.587098	0.587098	6.11102	4.77982e-08	1	0	137072948	6	137114641	R					MAP3K5	NM_005923	Body			TRUE		6:137072721-137073121
cg20478261	-0.587065	0.587065	6.11051	4.78984e-08	1	1	79017421	17	76632016	F					BAIAP2;BAIAP2;BAIAP2;BAIAP2	NM_017450;NM_006340;NM_001144888;NM_017451	Body;Body;Body;Body				17:76631962-76633294
cg27511894	0.587039	0.587039	6.11009	4.79826e-08	1	0	9470966	1	9393553	R												1:9470954-9471123
cg15168727	-0.587025	0.587025	6.10987	4.80256e-08	1	1	72599228	5	72634984	R								chr5:72598958-72599656	Island		5:72634715-72635412
cg01415937	0.58702	0.58702	6.1098	4.80393e-08	1	1	10134620	1	10057207	R					UBE4B;UBE4B	NM_006048;NM_001105562	Body;Body			TRUE
cg04286438	-0.586962	0.586962	6.10887	4.82234e-08	1	1	144898672	8	144970660	F					PUF60;PUF60;SCRIB;SCRIB;PUF60	NM_001136033;NM_014281;NM_015356;NM_182706;NM_078480	3'UTR;3'UTR;TSS1500;TSS1500;3'UTR	chr8:144897283-144898354	S_Shore		8:144969285-144971023
cg18489994	0.58696	0.58696	6.10883	4.82301e-08	1	1	15235419	4	14844517	F										TRUE		4:15235214-15235799
cg05656374	0.586889	0.586889	6.10772	4.84509e-08	1	0	42733825	21	41655695	R					MX2	NM_002463	TSS200					21:42733352-42734832
cg11784564	-0.586863	0.586863	6.10731	4.85331e-08	1	1	30688502	13	29586502	F								chr13:30688864-30689335	N_Shore	TRUE		13:30688469-30689850
cg01413054	0.586812	0.586812	6.10649	4.86958e-08	1	0	231658979	2	231367223	R		rs34678297			CAB39;CAB39;CAB39	NM_001130850;NM_016289;NM_001130849	Body;Body;Body					2:231658766-231659074
cg20223322	-0.586795	0.586795	6.10621	4.87514e-08	1	1	475353	6	420353	F											6:420341-420430
cg15129183	0.586778	0.586778	6.10594	4.88048e-08	1	1	169760269	5	169692847	R					LOC257358	NR_026945	Body			TRUE		5:169760176-169760522
cg24602704	-0.586772	0.586772	6.10585	4.88235e-08	1	1	25951163	15	23502256	F		rs35900497			ATP10A	NM_024490	Body				15:23502161-23502275
cg15279476	-0.586728	0.586728	6.10516	4.89616e-08	1	1	62704447	10	62374453	R					RHOBTB1;RHOBTB1;RHOBTB1;RHOBTB1	NR_024556;NR_024555;NM_014836;NR_024554	TSS1500;Body;TSS1500;Body	chr10:62703307-62704290	S_Shore		10:62373329-62374607
cg07700393	0.586709	0.586709	6.10486	4.90227e-08	1	0	33788976	5	33824733	R					ADAMTS12	NM_030955	Body			TRUE
cg01288184	0.586694	0.586694	6.10462	4.90703e-08	1	0	20811408	18	19065406	R					CABLES1;CABLES1;CABLES1	NM_138375;NM_001100619;NR_023359	Body;Body;Body			TRUE		18:20811157-20811958
cg25175900	-0.586664	0.586664	6.10414	4.91683e-08	1	1	22854001	12	22745268	F											12:22745232-22745275
cg10882379	-0.586648	0.586648	6.10389	4.92175e-08	1	1	119436155	4	119655603	F					CEP170L	NR_003135	TSS1500
cg17372758	-0.586645	0.586645	6.10384	4.92284e-08	1	1	73976798	10	73646804	R					ASCC1;C10orf104	NM_015947;NM_173473	TSS1500;5'UTR	chr10:73975671-73976115	S_Shore		10:73646789-73646828
cg25416067	0.586645	0.586645	6.10384	4.92287e-08	1	0	75315667	17	72827262	F					SEPT9;SEPT9;SEPT9;SEPT9	NM_006640;NM_001113492;NM_001113491;NM_006640	5'UTR;5'UTR;Body;1stExon			TRUE	17:72827153-72827433	17:75315343-75315871
cg01518225	0.58659	0.58659	6.10297	4.94035e-08	1	1	1431308	8	1418715	R								chr8:1430752-1431324	Island		8:1418160-1418927	8:1431296-1431424
cg07441518	-0.586588	0.586588	6.10294	4.9411e-08	1	1	31846849	11	31803425	F								chr11:31847132-31847958	N_Shore		11:31803373-31803450	11:31846734-31846951
cg05316463	-0.586565	0.586565	6.10258	4.94841e-08	1	1	95786663	14	94856416	F					CLMN	NM_024734	TSS1500	chr14:95785752-95786151	S_Shore		14:94855338-94856421	14:95785017-95786946
cg02852670	-0.586543	0.586543	6.10222	4.95574e-08	1	1	20903410	14	19973250	F					KLHL33	NM_001109997	5'UTR	chr14:20903395-20903720	Island	TRUE	14:19973105-19973550
cg26919100	-0.586541	0.586541	6.10219	4.95618e-08	1	0	67695516	16	66253017	F					PARD6A;ACD;ACD;PARD6A;ACD	NM_016948;NM_022914;NM_001082487;NM_001037281;NM_001082486	Body;TSS1500;TSS1500;Body;TSS1500	chr16:67693451-67695560	Island		16:66251014-66253061
cg17469359	-0.586493	0.586493	6.10142	4.97186e-08	1	1	39393612	7	39360137	F					POU6F2;POU6F2	NM_007252;NM_001166018	Body;Body			TRUE
cg24207068	0.586469	0.586469	6.10105	4.97944e-08	1	1	78865662	17	76480257	R					RPTOR;RPTOR	NM_001163034;NM_020761	Body;Body	chr17:78863569-78863813	S_Shore	TRUE	17:76480109-76480351	17:78864954-78866627
cg00753287	-0.586426	0.586426	6.10036	4.99364e-08	1	1	126749347	10	126739337	F					CTBP2;CTBP2	NM_001083914;NM_001329	5'UTR;5'UTR				10:126739217-126739434
cg24102222	0.586372	0.586372	6.09951	5.01107e-08	1	1	129280449	12	127846402	R					SLC15A4	NM_145648	Body	chr12:129280256-129280486	Island		12:127846018-127846411
cg12109797	0.586372	0.586372	6.0995	5.01116e-08	1	1	86414553	8	86601805	R										TRUE
cg17355719	-0.586334	0.586334	6.09891	5.02336e-08	1	1	37893764	17	35147290	R					GRB7;GRB7	NM_005310;NM_001030002	TSS1500;TSS1500
cg10014470	-0.586297	0.586297	6.09832	5.03567e-08	1	1	236848700	1	234915323	R					ACTN2	NM_001103	TSS1500	chr1:236849472-236850323	N_Shore
cg02879423	0.586278	0.586278	6.09803	5.04166e-08	1	0	224806760	2	224515004	F					WDFY1	NM_020830	Body	chr2:224808923-224810219	N_Shelf			2:224806422-224806815
cg04717895	-0.586274	0.586274	6.09795	5.04319e-08	1	1	31541298	16	31448799	R											16:31448016-31449037
cg27096298	0.586254	0.586254	6.09764	5.04957e-08	1	1	92904875	5	92930631	R					FLJ42709;FLJ42709;FLJ42709	NR_021490;NR_021491;NR_015369	Body;Body;Body	chr5:92906239-92908875	N_Shore
cg16597079	0.586253	0.586253	6.09762	5.04995e-08	1	1	42385637	6	42493615	R					TRERF1	NM_033502	5'UTR			TRUE		6:42385558-42385792
cg08863620	-0.586232	0.586232	6.09729	5.05694e-08	1	0	88136768	10	88126748	F								chr10:88136644-88137288	Island	TRUE	10:88126666-88127245	10:88136584-88137860
cg11094248	0.586225	0.586225	6.09718	5.05917e-08	1	1	38494580	17	35748106	F					RARA;RARA;RARA	NM_001145301;NM_000964;NM_001145302	Body;Body;Body	chr17:38497527-38498963	N_Shelf			17:38494393-38494584
cg18053607	-0.586116	0.586116	6.09546	5.0951e-08	1	1	31518963	22	29848963	R				TRUE	INPP5J;INPP5J	NM_001002837;NM_001002837	5'UTR;1stExon			TRUE
cg24420089	0.586061	0.586061	6.09458	5.11344e-08	1	1	457304	11	447304	F					PTDSS2	NM_030783	Body	chr11:459088-459345	N_Shore		11:447256-447322	11:456465-457688
cg09817024	0.58605	0.58605	6.09441	5.1169e-08	1	1	11471395	8	11508804	R								chr8:11471014-11471249	S_Shore		8:11508068-11508805	8:11471392-11471573
cg24131116	-0.586046	0.586046	6.09434	5.11837e-08	1	1	219219623	2	218927867	F	rs77029458										2:218927829-218928056
cg08914730	-0.586029	0.586029	6.09408	5.124e-08	1	1	226297409	1	224364032	R								chr1:226297287-226298586	Island		1:224363954-224364168	1:226297405-226297915
cg05343811	0.58602	0.58602	6.09394	5.12689e-08	1	1	75590896	14	74660649	R					NEK9	NM_033116	Body	chr14:75593293-75594011	N_Shelf
cg20079298	-0.585998	0.585998	6.09359	5.13422e-08	1	1	40572326	15	38359618	F								chr15:40572078-40572758	Island	TRUE	15:38359025-38359887
cg01557411	-0.585927	0.585927	6.09245	5.15818e-08	1	1	28587248	1	28459835	F	rs517085				SESN2	NM_031459	Body	chr1:28585831-28587249	Island		1:28458391-28459858
cg08446038	0.585902	0.585902	6.09206	5.16661e-08	1	1	52327649	5	52363406	R					ITGA2	NM_002203	Body			TRUE		5:52327642-52327747
cg27229484	0.585881	0.585881	6.09173	5.17352e-08	1	1	37947371	1	37719958	R					ZC3H12A	NM_025079	Body				1:37719845-37719986
cg01378159	0.585815	0.585815	6.09069	5.1956e-08	1	1	37703496	22	36033442	R					CYTH4	NM_013385	Body			TRUE		22:37702719-37704201
cg08891071	-0.58579	0.58579	6.09029	5.20418e-08	1	1	150399909	5	150380102	F	rs8177410				GPX3	NM_002084	TSS200	chr5:150400000-150400490	N_Shore			5:150399888-150400181
cg09158821	-0.585715	0.585715	6.0891	5.22955e-08	1	1	1508609	17	1455359	F	rs11652817				SLC43A2	NM_152346	Body	chr17:1509882-1510101	N_Shore	TRUE
cg05770740	-0.585691	0.585691	6.08872	5.23779e-08	1	1	180157401	1	178424024	F	rs75388497				QSOX1;QSOX1	NM_002826;NM_001004128	Body;Body					1:180156990-180157960
cg10616974	0.585665	0.585665	6.08831	5.24649e-08	1	1	74511719	17	72023314	R											17:72023072-72023315	17:74511159-74512169
cg13480493	0.585608	0.585608	6.0874	5.26611e-08	1	0	102613887	9	101653708	R					NR4A3;NR4A3;NR4A3	NM_006981;NM_173200;NM_173198	Body;Body;Body					9:102613667-102614076
cg17431023	0.585594	0.585594	6.08719	5.27075e-08	1	1	27497452	7	27463977	F											7:27463958-27464019
cg03263730	0.585586	0.585586	6.08706	5.27351e-08	1	1	7841722	1	7764309	F								chr1:7843460-7843693	N_Shore
cg18331412	-0.585566	0.585566	6.08674	5.28039e-08	1	1	135364986	5	135392885	F	rs4976361				TGFBI	NM_000358	Body	chr5:135364507-135365036	Island		5:135392467-135392992
cg11902961	0.585532	0.585532	6.08621	5.29186e-08	1	1	4835341	17	4776121	F		rs3887887			GP1BA	NM_000173	TSS1500
cg13504055	-0.585505	0.585505	6.08578	5.30139e-08	1	0	102234418	2	101600850	F										TRUE
cg08954277	-0.585493	0.585493	6.08558	5.30557e-08	1	1	1535673	4	1506478	F								chr4:1534542-1534987	S_Shore		4:1506433-1506542
cg23969554	-0.585464	0.585464	6.08514	5.31526e-08	1	1	2979311	1	2969171	R					FLJ42875	NR_015440	Body	chr1:2979275-2980758	Island	TRUE	1:2968766-2970687
cg16260421	-0.58546	0.58546	6.08507	5.31671e-08	1	1	50489319	1	50261906	F					AGBL4	NM_032785	Body	chr1:50489417-50489846	N_Shore
cg25538571	0.58546	0.58546	6.08507	5.31677e-08	1	0	49502710	8	49665263	F				TRUE						TRUE
cg23449696	-0.585389	0.585389	6.08395	5.34133e-08	1	1	147125942	3	148608632	F					ZIC1	NM_003412	TSS1500	chr3:147126988-147128999	N_Shore
cg21778987	0.585372	0.585372	6.08368	5.34718e-08	1	1	136915367	6	136957060	F					MAP3K5	NM_005923	Body			TRUE		6:136915081-136915583
cg07710883	-0.58534	0.58534	6.08317	5.35836e-08	1	0	64972227	11	64728803	F					CAPN1	NM_005186	Body	chr11:64972185-64972404	Island	TRUE	11:64728434-64728903	11:64971637-64973312
cg06207778	0.585327	0.585327	6.08297	5.3628e-08	1	1	15672633	1	15545220	F					FHAD1	NM_052929	Body					1:15672553-15672754
cg23061396	-0.585296	0.585296	6.08248	5.37358e-08	1	1	131862608	12	130428561	R	rs7398148
cg08500763	-0.585276	0.585276	6.08217	5.38041e-08	1	1	37894636	17	35148162	F					GRB7;GRB7;GRB7	NM_005310;NM_001030002;NM_001030002	5'UTR;5'UTR;1stExon				17:35147873-35148702	17:37894596-37895306
cg12146673	-0.585272	0.585272	6.0821	5.38186e-08	1	1	187387555	3	188870249	F	rs80295738				SST	NM_001048	Body	chr3:187387914-187388176	N_Shore	TRUE	3:188870246-188870359
cg09497201	-0.585237	0.585237	6.08154	5.39416e-08	1	1	25906243	8	25962160	F								chr8:25900562-25905842	S_Shore	TRUE	8:25961936-25962194
cg25491558	-0.585232	0.585232	6.08147	5.39579e-08	1	1	65472123	10	65142129	R										TRUE
cg22952142	-0.585221	0.585221	6.08129	5.39987e-08	1	1	68549178	15	66336232	F										TRUE	15:66336111-66336662
cg25748441	0.585201	0.585201	6.08097	5.40687e-08	1	0	202122587	2	201830832	F					CASP8;CASP8;CASP8;CASP8;CASP8	NM_001080124;NM_033355;NM_033358;NM_001228;NM_001080125	5'UTR;5'UTR;5'UTR;5'UTR;TSS200			TRUE		2:202122320-202123661
cg15346830	0.585188	0.585188	6.08077	5.41127e-08	1	1	33151274	6	33259252	F	rs34764385				COL11A2;COL11A2;COL11A2	NM_080679;NM_080681;NM_080680	Body;Body;Body					6:33150793-33151460
cg10800346	0.585161	0.585161	6.08034	5.42076e-08	1	0	114829496	13	113847598	R					RASA3	NM_007368	Body
cg15702838	0.585098	0.585098	6.07934	5.44308e-08	1	0	11289211	19	11150211	F					KANK2;KANK2	NM_001136191;NM_015493	Body;Body	chr19:11289021-11289248	Island		19:11150022-11150212
cg04139043	0.585092	0.585092	6.07926	5.4449e-08	1	1	18193291	1	18065878	R										TRUE
cg05040472	-0.58504	0.58504	6.07843	5.46352e-08	1	1	63255687	5	63291443	R								chr5:63256548-63257886	N_Shore		5:63291272-63291482
cg09980058	-0.585038	0.585038	6.0784	5.46411e-08	1	1	18898325	19	18759325	F					COMP	NM_000095	Body	chr19:18898228-18898449	Island		19:18759234-18759567	19:18898131-18898714
cg14689532	-0.584968	0.584968	6.07729	5.48897e-08	1	1	820572	11	810572	F					PNPLA2	NM_020376	Body	chr11:818974-820271	S_Shore			11:818961-820729
cg09180566	-0.584954	0.584954	6.07707	5.49394e-08	1	1	24736095	13	23634095	R					SPATA13;MIR2276;SPATA13	NM_001166271;NR_031753;NM_153023	5'UTR;TSS1500;5'UTR	chr13:24734771-24735538	S_Shore
cg08969925	0.584947	0.584947	6.07696	5.49644e-08	1	1	33015641	3	32990645	R										TRUE		3:33015461-33015758
cg10059942	-0.584936	0.584936	6.07679	5.50035e-08	1	1	124908488	10	124898478	F	rs76712762				HMX2	NM_005519	Body	chr10:124907283-124911035	Island	TRUE	10:124896964-124898776
cg04031093	0.584913	0.584913	6.07643	5.50843e-08	1	1	233027124	1	231093747	F										TRUE
cg24001611	-0.584913	0.584913	6.07642	5.5086e-08	1	1	3804563	19	3755563	F					ZFR2	NM_015174	3'UTR	chr19:3805859-3806172	N_Shore
cg17104026	0.584903	0.584903	6.07627	5.51212e-08	1	1	43598376	20	43031790	F	rs6073578				STK4	NM_006282	Body	chr20:43594894-43595244	S_Shelf
cg13349035	-0.584886	0.584886	6.076	5.51806e-08	1	1	33048310	6	33156288	R					HLA-DPB1	NM_002121	Body	chr6:33048416-33048814	N_Shore		6:33156288-33156750	6:33048280-33048359
cg17290127	-0.584873	0.584873	6.07579	5.52286e-08	1	1	1728777	8	1716184	F					CLN8	NM_018941	3'UTR				8:1716110-1716185
cg16684117	0.58486	0.58486	6.0756	5.5273e-08	1	1	148808456	5	148788649	F	rs13158382				MIR143;LOC728264	NR_029684;NR_027180	TSS200;Body
cg21811284	0.584855	0.584855	6.07551	5.52923e-08	1	1	75208450	17	72720045	F					SEC14L1;SEC14L1;SEC14L1;SEC14L1;SEC14L1	NM_001143999;NM_003003;NM_001143998;NM_001039573;NM_001144001	Body;Body;Body;Body;Body	chr17:75209459-75209672	N_Shore		17:72719559-72720176
cg22114489	-0.584855	0.584855	6.07551	5.52932e-08	1	1	101398177	7	101184897	F											7:101184858-101184924
cg01162093	-0.584793	0.584793	6.07453	5.55155e-08	1	1	134281626	10	134131616	R										TRUE
cg04912316	0.584757	0.584757	6.07397	5.56425e-08	1	1	74266324	17	71777919	F					FAM100B	NM_182565	Body				17:71777898-71778170	17:74266172-74266569
cg18540816	-0.584751	0.584751	6.07387	5.56647e-08	1	1	132896338	12	131406411	F					GALNT9	NM_001122636	Body	chr12:132896299-132896569	Island		12:131406155-131406861	12:132896093-132896373
cg11737172	-0.584727	0.584727	6.07349	5.5752e-08	1	1	1923052	8	1910459	F					KBTBD11	NM_014867	5'UTR	chr8:1921559-1922872	S_Shore		8:1910436-1910544
cg27428208	-0.584692	0.584692	6.07294	5.58775e-08	1	1	42229179	2	42082683	R											2:42082500-42082684
cg05128656	-0.584683	0.584683	6.07279	5.59119e-08	1	1	29210592	8	29266511	F								chr8:29210483-29210801	Island		8:29266042-29266720
cg17611512	-0.58468	0.58468	6.07275	5.59202e-08	1	1	46840066	21	45664494	F					NCRNA00175;COL18A1;NCRNA00175	NR_027498;NM_130445;NR_028082	Body;Body;Body			TRUE	21:45664398-45664769	21:46840051-46841586
cg23271099	-0.584678	0.584678	6.07271	5.59294e-08	1	1	43149472	6	43257450	R					CUL9	NM_015089	TSS1500	chr6:43149736-43150009	N_Shore			6:43149362-43150495
cg08305942	0.584624	0.584624	6.07186	5.61261e-08	1	1	79692354	16	78249855	R											16:78249855-78250018
cg25999637	-0.58462	0.58462	6.0718	5.61385e-08	1	1	186425697	4	186662691	F		rs61734674			PDLIM3;PDLIM3	NM_001114107;NM_014476	Body;Body			TRUE	4:186662669-186662749
cg01545109	0.584615	0.584615	6.07172	5.61574e-08	1	1	151087534	7	150718467	R					WDR86	NM_198285	Body				7:150718464-150718689
cg16908633	-0.5846	0.5846	6.07149	5.62113e-08	1	1	30042272	6	30150251	F					RNF39;RNF39	NM_170769;NM_025236	Body;Body	chr6:30042918-30043500	N_Shore	TRUE
cg06639053	0.58459	0.58459	6.07132	5.62494e-08	1	0	111837470	12	110321853	R								chr12:111834869-111835085	S_Shelf			12:111837272-111837484
cg05671644	0.584565	0.584565	6.07093	5.63407e-08	1	1	102632303	7	102419539	F					FBXL13;FBXL13	NM_145032;NM_001111038	Body;Body			TRUE
cg15332386	-0.584564	0.584564	6.07092	5.63428e-08	1	1	152702660	6	152744353	R					SYNE1;SYNE1	NM_182961;NM_033071	Body;Body
cg08312626	-0.584541	0.584541	6.07056	5.64249e-08	1	0	27534137	6	27642116	R											6:27641707-27642343
cg15374924	0.584538	0.584538	6.07051	5.64371e-08	1	1	126290232	11	125795442	F								chr11:126286451-126286870	S_Shelf
cg16243019	-0.58453	0.58453	6.07038	5.64669e-08	1	1	96636746	7	96474682	R					DLX6AS;DLX6	NR_015448;NM_005222	Body;Body	chr7:96634622-96634915	S_Shore		7:96473156-96474861
cg12544191	-0.584525	0.584525	6.07029	5.64866e-08	1	1	172671754	5	172604360	F								chr5:172670829-172671824	Island	TRUE	5:172603436-172604417	5:172671725-172671877
cg10213875	-0.584523	0.584523	6.07028	5.64909e-08	1	1	48129814	7	48096339	F	rs1050269	rs1050268			UPP1;UPP1	NM_181597;NM_003364	5'UTR;5'UTR	chr7:48128727-48129961	Island		7:48096271-48096486	7:48128066-48129834
cg05910443	-0.58451	0.58451	6.07006	5.65403e-08	1	1	101688675	7	101475395	R					CUX1;CUX1;CUX1	NM_181500;NM_181552;NM_001913	Body;Body;Body			TRUE	7:101475348-101475466
cg16761754	0.584468	0.584468	6.0694	5.66942e-08	1	1	105127242	14	104198287	F								chr14:105126190-105126732	S_Shore			14:105126226-105127503
cg18411150	-0.584439	0.584439	6.06895	5.67979e-08	1	0	51172144	19	55863956	R					SHANK1	NM_016148	Body	chr19:51169659-51172023	S_Shore		19:55861542-55864662	19:51171755-51172229
cg03639897	-0.584423	0.584423	6.06869	5.68593e-08	1	1	897545	20	845545	R					ANGPT4	NM_015985	TSS1500			TRUE
cg19233405	0.584417	0.584417	6.06859	5.68816e-08	1	1	154988721	1	153255345	F					ZBTB7B	NM_015872	Body	chr1:154989749-154990234	N_Shore			1:154988504-154988900
cg12967164	-0.584391	0.584391	6.0682	5.69743e-08	1	1	1753637	7	1720163	F	rs4720942				ELFN1	NM_001128636	5'UTR	chr7:1753446-1753706	Island	TRUE	7:1720099-1720205
cg06074534	0.584289	0.584289	6.06658	5.73535e-08	1	1	85020055	16	83577556	R					ZDHHC7;ZDHHC7	NM_001145548;NM_017740	Body;Body				16:83577265-83577568
cg15693299	0.584279	0.584279	6.06643	5.73887e-08	1	1	7916371	12	7807638	F					LOC360030	NM_001145465	TSS1500
cg03537215	-0.584271	0.584271	6.06629	5.74206e-08	1	1	205011262	1	203277885	F	rs74680169				CNTN2	NM_005076	TSS1500
cg08425796	0.584268	0.584268	6.06625	5.74291e-08	1	1	50981121	22	49327987	R								chr22:50982570-50982994	N_Shore			22:50980849-50981262
cg22242842	0.584262	0.584262	6.06616	5.74511e-08	1	1	85167149	2	85020660	R		rs72838114								TRUE		2:85166466-85167294
cg14584407	-0.584259	0.584259	6.06611	5.74633e-08	1	1	136445244	9	135435065	F					FAM163B	NM_001080515	Body	chr9:136444127-136444604	S_Shore		9:135435058-135435169
cg09959150	-0.584259	0.584259	6.0661	5.74656e-08	1	0	709624	8	699624	R											8:699537-699693
cg19476647	-0.584246	0.584246	6.0659	5.75131e-08	1	1	6492948	12	6363209	F					LTBR	NM_002342	TSS1500	chr12:6492889-6493522	Island	TRUE		12:6492944-6493404
cg14010720	0.584231	0.584231	6.06566	5.75693e-08	1	1	62168878	20	61639322	F					PTK6	NM_005975	TSS200	chr20:62168432-62168684	S_Shore	TRUE	20:61638877-61639906	20:62168854-62170203
cg11667061	0.584153	0.584153	6.06444	5.78573e-08	1	1	101909021	14	100978774	F								chr14:101908781-101909022	Island			14:101908493-101909270
cg06016427	0.584122	0.584122	6.06394	5.79754e-08	1	1	71862187	4	72081051	F					DCK	NM_000788	Body	chr4:71859158-71859884	S_Shelf
cg10692693	-0.584114	0.584114	6.06382	5.80043e-08	1	1	101688648	7	101475368	F					CUX1;CUX1;CUX1	NM_181500;NM_181552;NM_001913	Body;Body;Body			TRUE	7:101475348-101475466
cg10278915	-0.584111	0.584111	6.06378	5.80146e-08	1	1	88361441	16	86918942	F											16:86918775-86919346
cg16272981	0.584091	0.584091	6.06346	5.80896e-08	1	1	1489889	5	1542889	R					LPCAT1	NM_024830	Body	chr5:1489799-1490071	Island		5:1542800-1543040
cg16487653	0.584078	0.584078	6.06326	5.81385e-08	1	1	73200705	16	71758206	F		rs74645173								TRUE
cg11361387	-0.584064	0.584064	6.06303	5.81929e-08	1	1	19949873	22	18329873	F	rs6268				COMT;COMT;COMT;COMT	NM_001135162;NM_001135161;NM_000754;NM_007310	5'UTR;5'UTR;5'UTR;TSS200					22:19948930-19950375
cg18448746	0.584057	0.584057	6.06292	5.82189e-08	1	1	27039132	17	24063259	F					PROCA1	NM_152465	TSS1500	chr17:27038084-27038919	S_Shore	TRUE	17:24062046-24063295
cg11027217	-0.584023	0.584023	6.06239	5.83444e-08	1	0	113300650	4	113520099	F					ALPK1;ALPK1	NM_025144;NM_001102406	Body;Body	chr4:113300552-113300769	Island	TRUE	4:113520026-113520218
cg27363829	-0.583994	0.583994	6.06193	5.8455e-08	1	1	164914614	3	166397308	F					SLITRK3	NM_014926	TSS200				3:166397097-166397507
cg07110405	-0.58393	0.58393	6.06092	5.8698e-08	1	1	70917533	11	70595181	F					SHANK2	NM_012309	5'UTR				11:70594910-70595209
cg09232514	0.583906	0.583906	6.06055	5.87878e-08	1	0	66702732	17	64214327	R										TRUE
cg11118440	0.583878	0.583878	6.06011	5.88928e-08	1	0	125249923	12	123815876	F										TRUE		12:125248400-125250330
cg18151345	0.583871	0.583871	6.05999	5.89207e-08	1	1	60720229	11	60476805	R					SLC15A3;SLC15A3	NM_016582;NR_027391	TSS1500;TSS1500	chr11:60718428-60718888	S_Shore			11:60719361-60720369
cg06752054	0.583862	0.583862	6.05985	5.89567e-08	1	1	42733747	21	41655617	F					MX2	NM_002463	TSS1500					21:42733352-42734832
cg16016465	0.583847	0.583847	6.05961	5.90127e-08	1	0	9048528	8	9085938	F										TRUE
cg25666403	0.583845	0.583845	6.05959	5.90186e-08	1	1	30662994	22	28992994	R					OSM	NM_020530	TSS200				22:28992972-28993042
cg07463059	0.583833	0.583833	6.05939	5.90663e-08	1	1	158979810	1	157246434	R				TRUE	IFI16;IFI16	NM_005531;NM_005531	5'UTR;1stExon					1:158979258-158979859
cg05154546	-0.583792	0.583792	6.05875	5.92221e-08	1	1	3373555	4	3343353	F					RGS12;RGS12;RGS12	NM_198229;NM_198227;NM_002926	Body;Body;Body	chr4:3374733-3374998	N_Shore		4:3343141-3343482
cg16063587	0.58379	0.58379	6.05872	5.92295e-08	1	1	31691227	6	31799206	R					C6orf25;C6orf25;C6orf25;C6orf25;C6orf25;C6orf25	NM_138274;NM_138273;NM_138275;NM_138272;NM_025260;NM_138277	Body;Body;Body;Body;Body;Body	chr6:31691425-31691718	N_Shore		6:31799014-31799936
cg19356389	-0.58379	0.58379	6.05872	5.923e-08	1	0	33175140	6	33283118	F					RING1;MIR219-1	NM_002931;NR_029633	TSS1500;TSS1500	chr6:33175561-33176387	N_Shore			6:33175009-33175205
cg03278514	0.583782	0.583782	6.05859	5.92605e-08	1	1	70779346	15	68566400	F										TRUE		15:70778760-70781149
cg18512780	0.583768	0.583768	6.05837	5.93145e-08	1	1	76117734	17	73629329	F	rs61744921				TMC6;TMC6	NM_001127198;NM_007267	Body;Body				17:73629267-73629410	17:76117019-76118603
cg21491176	-0.58375	0.58375	6.05809	5.93808e-08	1	0	12958399	19	12819399	R					MAST1	NM_014975	Body	chr19:12958152-12958891	Island	TRUE	19:12819211-12819891	19:12958133-12959056
cg05306310	-0.583747	0.583747	6.05803	5.93954e-08	1	1	43186286	21	42059355	R					RIPK4	NM_020639	Body	chr21:43186280-43187436	Island		21:42059166-42059532	21:43186123-43187846
cg13304350	-0.58367	0.58367	6.05684	5.96874e-08	1	1	43084426	17	40439952	F	rs75353403									TRUE
cg25196088	0.583659	0.583659	6.05666	5.97307e-08	1	0	7703835	1	7626422	F					CAMTA1	NM_015215	Body			TRUE		1:7703470-7704319
cg24436715	-0.583634	0.583634	6.05626	5.9829e-08	1	0	31848130	19	36539970	R								chr19:31847946-31848209	Island		19:36539787-36540049	19:31847382-31848600
cg20834178	0.583625	0.583625	6.05612	5.98631e-08	1	0	6944071	4	6994972	F					TBC1D14;TBC1D14	NM_001113361;NM_020773	Body;Body			TRUE		4:6943694-6944656
cg22897715	0.583621	0.583621	6.05607	5.98762e-08	1	1	57192251	11	56948827	R					SLC43A3;SLC43A3;SLC43A3	NM_014096;NM_199329;NM_017611	Body;Body;Body	chr11:57194340-57194650	N_Shelf			11:57192117-57192966
cg26122451	-0.583595	0.583595	6.05564	5.99801e-08	1	1	92672950	7	92510886	R								chr7:92672789-92673016	Island		7:92510726-92510945
cg03327403	-0.583586	0.583586	6.0555	6.00144e-08	1	1	53298911	12	51585178	F					KRT8	NM_002273	TSS200	chr12:53297442-53297824	S_Shore
cg03063658	0.583563	0.583563	6.05515	6.01022e-08	1	0	109949132	2	109315564	F					SH3RF3	NM_001099289	Body			TRUE
cg19414591	-0.58354	0.58354	6.05478	6.01921e-08	1	1	91190582	1	90963170	R								chr1:91190489-91192804	Island		1:90963042-90963258
cg10536898	-0.583537	0.583537	6.05474	6.02027e-08	1	0	50673227	5	50708984	F										TRUE	5:50708790-50709092
cg03190891	0.583535	0.583535	6.0547	6.02116e-08	1	1	97201172	10	97191162	R					SORBS1;SORBS1;SORBS1;SORBS1;SORBS1;SORBS1;SORBS1	NM_015385;NM_001034955;NM_001034954;NM_001034956;NM_001034957;NM_024991;NM_006434	5'UTR;TSS1500;TSS1500;TSS1500;TSS1500;5'UTR;TSS1500
cg24098131	-0.583527	0.583527	6.05458	6.02412e-08	1	1	130844121	10	130734111	F											10:130734066-130734239
cg23836594	-0.58351	0.58351	6.05431	6.03078e-08	1	1	37894258	17	35147784	F					GRB7;GRB7;GRB7	NM_005310;NM_001030002;NM_005310	5'UTR;TSS1500;1stExon					17:37894004-37894375
cg22235407	-0.583505	0.583505	6.05423	6.03272e-08	1	1	66209223	15	63996277	R					MEGF11	NM_032445	Body			TRUE		15:66208754-66209775
cg26371320	-0.583498	0.583498	6.05413	6.03527e-08	1	0	28778091	6	28886070	F								chr6:28781857-28782302	N_Shelf		6:28885944-28886372
cg13856340	0.583482	0.583482	6.05387	6.0416e-08	1	1	127888818	9	126928639	R					SCAI;SCAI	NM_001144877;NM_173690	Body;Body			TRUE		9:127888269-127888837
cg09315878	0.583459	0.583459	6.05351	6.05059e-08	1	1	1152580	1	1142443	F	rs71770379				SDF4;SDF4	NM_016176;NM_016547	3'UTR;3'UTR	chr1:1152522-1153134	Island		1:1142386-1143218	1:1151396-1153044
cg15296767	-0.583437	0.583437	6.05316	6.05929e-08	1	1	64122743	11	63879319	R		rs34591809			CCDC88B	NM_032251	Body	chr11:64126430-64126960	N_Shelf			11:64121905-64123222
cg10439431	0.583432	0.583432	6.05308	6.06116e-08	1	1	34345172	17	31369285	F					CCL23;CCL23	NM_145898;NM_005064	TSS200;TSS200
cg08677655	0.583426	0.583426	6.053	6.06332e-08	1	1	1549108	17	1495858	R					SCARF1;SCARF1;SCARF1;SCARF1;SCARF1	NR_028076;NM_003693;NM_145352;NM_145350;NR_028075	TSS200;TSS200;TSS200;TSS200;TSS200	chr17:1546742-1547324	S_Shore
cg12535569	0.583426	0.583426	6.05299	6.06342e-08	1	1	67205291	11	66961867	F					PTPRCAP	NM_005608	TSS200	chr11:67203319-67203662	S_Shore			11:67203511-67205445
cg14241836	0.583364	0.583364	6.05201	6.08786e-08	1	1	48124921	7	48091446	R								chr7:48128046-48128499	N_Shelf
cg21565823	-0.583355	0.583355	6.05188	6.09119e-08	1	1	1173700	17	1120450	F					BHLHA9	NM_001164405	TSS200	chr17:1173535-1174733	Island		17:1120368-1121663
cg12718519	0.583316	0.583316	6.05127	6.10646e-08	1	1	2058417	1	2048277	R	rs78271384	rs77574476			PRKCZ;PRKCZ;PRKCZ	NM_001033582;NM_002744;NM_001033581	5'UTR;Body;5'UTR				1:2048067-2048497	1:2058033-2059177
cg19071452	0.583293	0.583293	6.0509	6.11549e-08	1	0	152146944	2	151855190	F					NMI	NM_004688	TSS1500	chr2:152145869-152146319	S_Shore			2:152145712-152147152
cg00902153	0.583259	0.583259	6.05036	6.12912e-08	1	1	188506715	3	189989409	R					LPP;LPP;LPP	NM_005578;NM_001167671;NM_001167672	Body;Body;Body			TRUE		3:188506265-188506753
cg02251567	-0.583216	0.583216	6.04969	6.14596e-08	1	1	49459940	3	49434944	F					AMT;AMT;AMT;NICN1;AMT;AMT;AMT;AMT;AMT;AMT	NR_028435;NM_000481;NM_000481;NM_032316;NM_001164712;NM_001164710;NM_001164712;NM_001164711;NM_001164711;NM_001164710	Body;5'UTR;1stExon;3'UTR;1stExon;1stExon;5'UTR;5'UTR;1stExon;5'UTR			TRUE
cg21210531	-0.583201	0.583201	6.04945	6.15208e-08	1	1	235105604	1	233172227	F											1:233172227-233172572
cg26258213	-0.5832	0.5832	6.04944	6.1523e-08	1	1	127220321	10	127210311	F											10:127210260-127210345
cg22250531	0.583198	0.583198	6.0494	6.15325e-08	1	1	2030200	12	1900461	F											12:1900408-1900522
cg23093754	-0.58319	0.58319	6.04928	6.15634e-08	1	1	42928079	6	43036057	F					GNMT	NM_018960	TSS1500	chr6:42928218-42928810	N_Shore		6:43035937-43036809
cg21830459	-0.583174	0.583174	6.04902	6.16277e-08	1	1	17680563	22	16060563	R					CECR1;CECR1	NM_177405;NM_017424	TSS200;Body
cg13400248	-0.583144	0.583144	6.04855	6.17461e-08	1	1	35225412	7	35191937	F								chr7:35225363-35226580	Island		7:35191889-35192802
cg21217577	-0.583133	0.583133	6.04838	6.17903e-08	1	1	129694683	3	131177373	F	rs35792025				TRH	NM_007117	Body	chr3:129693127-129694841	Island		3:131176880-131177489
cg01416521	-0.583093	0.583093	6.04775	6.19501e-08	1	1	56047632	19	60739444	F					SBK2	NM_001101401	1stExon	chr19:56047403-56047668	Island
cg11009590	0.58309	0.58309	6.04771	6.19609e-08	1	1	149082648	6	149124341	R					UST	NM_005715	Body			TRUE		6:149081817-149082870
cg11786870	0.583064	0.583064	6.0473	6.20629e-08	1	0	203576481	1	201843104	R										TRUE		1:203576297-203576798
cg26824006	-0.583062	0.583062	6.04727	6.20705e-08	1	0	121957254	7	121744490	R								chr7:121956543-121957341	Island	TRUE	7:121744286-121744577
cg20955688	0.583039	0.583039	6.04691	6.21622e-08	1	1	133772889	8	133842071	F	rs11381545			TRUE	TMEM71;TMEM71;TMEM71;TMEM71	NM_001145153;NM_001145153;NM_144649;NM_144649	1stExon;5'UTR;1stExon;5'UTR			TRUE		8:133772510-133773141
cg12212198	-0.58303	0.58303	6.04677	6.21981e-08	1	1	114302021	13	113350022	F								chr13:114302311-114302519	N_Shore		13:113349988-113350086
cg00437360	-0.58302	0.58302	6.04661	6.22394e-08	1	1	14213579	17	14154304	F					HS3ST3B1	NM_006041	Body	chr17:14212363-14212788	S_Shore		17:14154243-14154556
cg15898874	0.583013	0.583013	6.0465	6.22685e-08	1	1	96515411	15	94316415	R										TRUE
cg08165960	0.582998	0.582998	6.04627	6.23263e-08	1	1	101777800	15	99595323	F					CHSY1	NM_014918	Body				15:99595281-99595384
cg18900591	-0.582977	0.582977	6.04593	6.24118e-08	1	1	50419193	20	49852600	F					SALL4	NM_020436	TSS200	chr20:50417312-50419045	S_Shore		20:49852600-49852656
cg21400802	0.582974	0.582974	6.04588	6.24259e-08	1	1	153312501	1	151579125	R					PGLYRP4	NM_020393	Body					1:153312368-153312553
cg24810836	-0.582937	0.582937	6.04531	6.2571e-08	1	1	12918062	19	12779062	R					RNASEH2A	NM_006397	Body	chr19:12917186-12917676	S_Shore			19:12917994-12918190
cg03272225	0.58292	0.58292	6.04504	6.26399e-08	1	1	17957106	19	17818106	F	rs75501048				JAK3	NM_000215	5'UTR	chr19:17958490-17958808	N_Shore			19:17957000-17957230
cg17679604	0.582912	0.582912	6.04491	6.26741e-08	1	1	115790387	5	115818286	F		rs76231015			SEMA6A	NM_020796	Body			TRUE
cg26581206	-0.582908	0.582908	6.04485	6.26895e-08	1	1	125003558	12	123569511	F	rs78404451				NCOR2;NCOR2	NM_006312;NM_001077261	5'UTR;5'UTR	chr12:125002006-125002433	S_Shore	TRUE
cg13355574	-0.582887	0.582887	6.04452	6.27749e-08	1	1	134729942	10	134579932	F								chr10:134729798-134730022	Island		10:134579605-134580249
cg19182289	-0.582872	0.582872	6.04428	6.28359e-08	1	0	33265386	6	33373364	F					RGL2;RGL2	NR_028387;NM_004761	Body;Body	chr6:33266302-33267582	N_Shore			6:33265294-33265530
cg00950718	0.582872	0.582872	6.04428	6.28368e-08	1	0	159859904	1	158126528	R					CCDC19	NM_012337	Body			TRUE		1:159859744-159860014
cg20952286	-0.582824	0.582824	6.04353	6.30291e-08	1	0	126113695	3	127596385	F		rs56136817			CCDC37	NM_182628	TSS200	chr3:126113547-126113967	Island	TRUE	3:127595930-127596657
cg06349450	-0.582802	0.582802	6.04318	6.31191e-08	1	1	85867170	16	84424671	R								chr16:85863381-85863601	S_Shelf
cg13799504	-0.582765	0.582765	6.04261	6.32665e-08	1	1	139237889	9	138357710	F	rs28624681				GPSM1	NM_001145638	Body	chr9:139239712-139239958	N_Shore	TRUE
cg25499099	-0.582753	0.582753	6.04241	6.33186e-08	1	1	7284662	17	7225386	F				TRUE	TNK1	NM_003985	5'UTR	chr17:7284223-7284687	Island	TRUE		17:7284194-7284667
cg04760448	0.582752	0.582752	6.0424	6.33201e-08	1	1	46890849	21	45715277	R	rs72269753	rs72156486			COL18A1;COL18A1;COL18A1	NM_130444;NM_030582;NM_130445	Body;Body;Body	chr21:46890848-46891115	Island	TRUE		21:46890713-46891501
cg01649611	0.58273	0.58273	6.04205	6.3412e-08	1	0	43521066	2	43374570	R					THADA;THADA	NM_022065;NM_001083953	Body;Body			TRUE
cg07768107	0.582729	0.582729	6.04203	6.34161e-08	1	1	40201943	4	39878338	F		rs71608018			RHOH	NM_004310	5'UTR			TRUE		4:40201794-40202043
cg05924489	-0.582719	0.582719	6.04188	6.34546e-08	1	1	49459937	3	49434941	F					AMT;AMT;AMT;NICN1;AMT;AMT;AMT;AMT;AMT;AMT	NR_028435;NM_000481;NM_000481;NM_032316;NM_001164712;NM_001164710;NM_001164712;NM_001164711;NM_001164711;NM_001164710	Body;5'UTR;1stExon;3'UTR;1stExon;1stExon;5'UTR;5'UTR;1stExon;5'UTR			TRUE
cg24201890	-0.582706	0.582706	6.04168	6.35079e-08	1	0	72931857	17	70443452	F					OTOP3	NM_178233	TSS200	chr17:72931729-72932601	Island		17:70443331-70444184
cg14659662	-0.582673	0.582673	6.04116	6.36434e-08	1	1	54151053	1	53923641	F					GLIS1	NM_147193	5'UTR			TRUE	1:53923586-53923674
cg22941573	0.582601	0.582601	6.04003	6.3937e-08	1	0	48761279	20	48194686	R			TRUE		TMEM189;TMEM189-UBE2V1;TMEM189;TMEM189	NM_001162505;NM_199203;NR_027889;NM_199129	Body;Body;Body;Body			TRUE
cg00104167	-0.582522	0.582522	6.03879	6.42643e-08	1	0	86953195	16	85510696	R											16:85510459-85510912
cg01244006	-0.582475	0.582475	6.03805	6.44572e-08	1	1	6485916	12	6356177	F					SCNN1A;SCNN1A	NM_001159575;NM_001038	Body;TSS1500			TRUE		12:6485487-6486928
cg02501827	-0.582472	0.582472	6.03801	6.44683e-08	1	1	11862879	11	11819455	R					USP47	NM_017944	TSS200	chr11:11863272-11864018	N_Shore
cg02433278	-0.58247	0.58247	6.03797	6.44777e-08	1	1	37856230	17	35109756	R					ERBB2;ERBB2	NM_001005862;NM_004448	5'UTR;TSS200	chr17:37856448-37856891	N_Shore		17:35109639-35110417
cg12379383	0.582423	0.582423	6.03724	6.46724e-08	1	0	96896940	15	94697944	F								chr15:96896928-96897301	Island	TRUE	15:94697915-94699001
cg01468420	-0.582412	0.582412	6.03707	6.4718e-08	1	1	33393112	6	33501090	F					SYNGAP1	NM_006772	Body	chr6:33393592-33393908	N_Shore	TRUE
cg08284263	0.582406	0.582406	6.03697	6.47429e-08	1	0	92958627	10	92948607	R										TRUE		10:92958599-92958880
cg12353452	0.582345	0.582345	6.03601	6.49988e-08	1	1	51717865	12	50004132	F					BIN2	NM_016293	1stExon				12:50003941-50004609	12:51716542-51718520
cg11146034	0.582308	0.582308	6.03543	6.51535e-08	1	1	96590670	12	95114801	F					ELK3	NM_005230	5'UTR	chr12:96588665-96589145	S_Shore
cg06473363	-0.582266	0.582266	6.03478	6.53265e-08	1	1	31631797	6	31739776	F					BAT4	NM_033177	Body	chr6:31632815-31634093	N_Shore
cg12401953	0.582252	0.582252	6.03455	6.53879e-08	1	0	136636409	5	136664308	R	rs59879723				SPOCK1	NM_004598	Body			TRUE
cg11004117	-0.5822	0.5822	6.03373	6.56067e-08	1	1	128295084	3	129777774	F	rs3795235	rs13083498			C3orf27	NM_007354	TSS200
cg19047068	-0.582195	0.582195	6.03365	6.56273e-08	1	1	34119162	17	31143275	F					MMP28;MMP28	NM_001032278;NM_024302	Body;Body	chr17:34122024-34122801	N_Shelf
cg17397159	0.582135	0.582135	6.03272	6.58778e-08	1	0	720144	4	710144	F					PCGF3	NM_006315	5'UTR	chr4:716281-716977	S_Shelf	TRUE	4:710112-710263
cg05318454	0.582127	0.582127	6.03259	6.59143e-08	1	1	46117805	19	50809645	R					EML2	NM_012155	Body	chr19:46119454-46119815	N_Shore	TRUE		19:46117705-46117847
cg17730048	0.58212	0.58212	6.03249	6.59414e-08	1	1	26577563	17	23601690	F								chr17:26577493-26577890	Island
cg12670123	0.5821	0.5821	6.03217	6.60275e-08	1	1	44090827	10	43410833	R										TRUE		10:44090604-44090947
cg05204315	0.582086	0.582086	6.03195	6.60868e-08	1	1	129245728	10	129135718	F					DOCK1	NM_001380	Body				10:129135457-129135807
cg01089914	-0.582082	0.582082	6.03189	6.61028e-08	1	1	218843229	2	218551474	F								chr2:218843460-218843742	N_Shore		2:218551474-218551967
cg07101841	0.582022	0.582022	6.03095	6.63579e-08	1	1	75315527	17	72827122	F	rs62079552				SEPT9;SEPT9;SEPT9	NM_001113492;NM_006640;NM_001113491	5'UTR;TSS200;Body			TRUE		17:75315343-75315871
cg01653080	-0.581938	0.581938	6.02963	6.67152e-08	1	0	104205041	14	103274794	F	rs7152309				PPP1R13B	NM_015316	Body	chr14:104205070-104205329	N_Shore		14:103274759-103275082
cg14489474	-0.581904	0.581904	6.02909	6.68633e-08	1	1	905611	18	895611	R					ADCYAP1;ADCYAP1	NM_001099733;NM_001117	Body;Body	chr18:904578-909574	Island	TRUE	18:895238-895937
cg19867579	0.581868	0.581868	6.02853	6.70168e-08	1	1	175643491	2	175351737	R										TRUE		2:175642470-175643896
cg24335070	0.581861	0.581861	6.02842	6.70469e-08	1	1	179914864	2	179623109	F										TRUE		2:179914457-179914964
cg02567488	0.581859	0.581859	6.0284	6.70534e-08	1	0	32822565	6	32930543	R		rs59501305			PSMB9;PSMB9;TAP1	NM_002800;NM_148954;NM_000593	Body;Body;TSS1500	chr6:32820849-32822370	S_Shore			6:32820791-32822770
cg27104778	-0.58184	0.58184	6.0281	6.71357e-08	1	1	237542706	2	237207445	R											2:237207331-237207453
cg04887172	0.581826	0.581826	6.02788	6.71966e-08	1	1	89041793	16	87569294	F					CBFA2T3	NM_005187	Body				16:87569291-87569869
cg03649649	0.58182	0.58182	6.02778	6.72234e-08	1	1	56408197	17	53763196	F												17:56408195-56408351
cg05584950	0.581813	0.581813	6.02767	6.72531e-08	1	1	86012847	2	85866358	R					ATOH8	NM_032827	Body			TRUE		2:86012669-86012864
cg21188037	0.581805	0.581805	6.02754	6.72888e-08	1	1	45018658	7	44985183	F					MYO1G;MYO1G	NM_033054;NM_033054	5'UTR;1stExon					7:45018258-45019154
cg03254336	0.581789	0.581789	6.02729	6.73569e-08	1	0	114635839	10	114625829	F										TRUE
cg10509626	0.581776	0.581776	6.02709	6.74126e-08	1	1	70333993	11	70011641	R					SHANK2;SHANK2	NM_012309;NM_133266	Body;Body	chr11:70332266-70333413	S_Shore
cg27005749	0.581771	0.581771	6.02702	6.74313e-08	1	1	141608646	8	141677828	F					EIF2C2;EIF2C2	NM_012154;NM_001164623	Body;Body			TRUE	8:141677470-141677888
cg06902609	-0.581762	0.581762	6.02688	6.74711e-08	1	1	985719	7	952245	F	rs80116805				ADAP1	NM_006869	Body	chr7:985613-985913	Island	TRUE	7:952176-952418
cg03646916	-0.58174	0.58174	6.02654	6.75658e-08	1	1	44596538	3	44571542	R					ZNF167;ZNF167	NM_018651;NM_025169	TSS200;TSS200	chr3:44596535-44597018	Island		3:44571540-44572022	3:44595688-44597646
cg01117339	0.581728	0.581728	6.02634	6.76208e-08	1	1	73737124	11	73414772	F										TRUE
cg17299616	0.581656	0.581656	6.02522	6.79311e-08	1	0	3825330	19	3776330	R					ZFR2	NM_015174	Body	chr19:3825120-3825516	Island		19:3776164-3776840
cg20979153	0.581647	0.581647	6.02508	6.79701e-08	1	1	52199748	20	51633155	F	rs6022601				ZNF217	NM_006526	TSS200	chr20:52198058-52198400	S_Shore			20:52199667-52199861
cg13073224	-0.581619	0.581619	6.02464	6.8092e-08	1	1	117131523	12	115615906	R										TRUE	12:115615859-115616320	12:117130876-117131844
cg02283735	-0.581582	0.581582	6.02405	6.82561e-08	1	0	44011587	1	43784174	F					PTPRF;PTPRF	NM_002840;NM_130440	Body;Body			TRUE
cg14631114	0.581573	0.581573	6.02392	6.82923e-08	1	1	43023945	2	42877449	F								chr2:43019665-43020509	S_Shelf			2:43023775-43024030
cg24662666	0.581537	0.581537	6.02335	6.8453e-08	1	0	112628888	10	112618878	F					LOC282997	NR_026932	Body	chr10:112631414-112632476	N_Shelf			10:112628862-112629026
cg19726343	-0.581536	0.581536	6.02334	6.84555e-08	1	1	7515595	1	7438182	R					CAMTA1	NM_015215	Body				1:7438174-7438305
cg14866032	-0.581518	0.581518	6.02306	6.85327e-08	1	1	98195808	15	95996812	F	rs4965091							chr15:98196021-98196391	N_Shore
cg05396212	-0.581508	0.581508	6.0229	6.8579e-08	1	0	39683705	17	36937231	F					KRT19	NM_002276	Body	chr17:39683908-39684599	N_Shore		17:36936925-36938125	17:39683659-39684810
cg26788737	0.581469	0.581469	6.02229	6.87485e-08	1	1	226184782	1	224251405	F					C1orf55	NM_152608	Body	chr1:226186803-226187336	N_Shelf
cg08979352	-0.581464	0.581464	6.02221	6.87718e-08	1	1	99580530	4	99799553	F		rs34718337			TSPAN5	NM_005723	TSS1500	chr4:99579142-99580160	S_Shore		4:99798394-99799585	4:99580307-99580598
cg19911430	-0.581452	0.581452	6.02202	6.88264e-08	1	1	16430654	2	16294135	R										TRUE
cg00753748	0.581434	0.581434	6.02174	6.8903e-08	1	1	134053141	3	135535831	R										TRUE
cg10728351	0.581422	0.581422	6.02155	6.89584e-08	1	0	122628020	4	122847470	F										TRUE
cg01132696	-0.581402	0.581402	6.02123	6.90465e-08	1	1	33048558	6	33156536	R		rs77062860			HLA-DPB1	NM_002121	Body	chr6:33048416-33048814	Island	TRUE	6:33156288-33156750
cg01042641	0.581385	0.581385	6.02097	6.91209e-08	1	1	1575979	16	1515980	F					IFT140	NM_014714	Body	chr16:1574515-1574986	S_Shore		16:1515871-1516255
cg06670599	-0.581361	0.581361	6.0206	6.92252e-08	1	1	31631801	6	31739780	F					BAT4	NM_033177	Body	chr6:31632815-31634093	N_Shore
cg19061690	0.581354	0.581354	6.02049	6.92581e-08	1	0	46080304	17	43435303	F										TRUE
cg12465704	-0.581342	0.581342	6.0203	6.93094e-08	1	1	110008870	1	109810393	R					SYPL2	NM_001040709	TSS1500	chr1:110008962-110010124	N_Shore
cg10479431	-0.581342	0.581342	6.0203	6.9312e-08	1	1	7461421	17	7402145	F	rs4246413				TNFSF12-TNFSF13;TNFSF13;TNFSF13;TNFSF13	NM_172089;NM_172087;NM_003808;NM_172088	Body;TSS200;TSS200;TSS200	chr17:7464666-7465823	N_Shelf			17:7461366-7461673
cg04588138	0.581339	0.581339	6.02025	6.93249e-08	1	1	3251149	10	3241149	R											10:3240774-3241153
cg19749538	0.581315	0.581315	6.01988	6.94311e-08	1	1	78114867	4	78333891	F	rs75323240									TRUE	4:78333716-78333926	4:78114514-78115264
cg10394832	-0.581313	0.581313	6.01985	6.94377e-08	1	1	111889533	1	111691056	F					C1orf88	NM_181643	Body	chr1:111889138-111889539	Island			1:111888657-111889629
cg09378456	-0.581257	0.581257	6.01897	6.96878e-08	1	0	117313730	7	117100966	F										TRUE
cg05762671	0.581243	0.581243	6.01875	6.97509e-08	1	1	67345737	16	65903238	R					KCTD19	NM_001100915	Body			TRUE		16:67345696-67346165
cg05501617	0.581237	0.581237	6.01866	6.97762e-08	1	0	185339075	4	185576069	R					IRF2	NM_002199	Body			TRUE
cg01764370	-0.581235	0.581235	6.01863	6.97864e-08	1	1	89674804	16	88202305	F											16:88202229-88202346
cg25302087	-0.581207	0.581207	6.01819	6.99116e-08	1	1	21668049	6	21776028	R					FLJ22536	NR_015410	Body	chr6:21666655-21666862	S_Shore
cg06951565	0.581157	0.581157	6.01741	7.01331e-08	1	0	178420527	5	178353133	F					GRM6	NM_000843	Body	chr5:178421225-178422337	N_Shore		5:178353088-178353477
cg17804071	0.581132	0.581132	6.01702	7.02457e-08	1	0	73596205	3	73678895	R					PDZRN3	NM_015009	Body			TRUE
ch.16.49831971R	0.581075	0.581075	6.01613	7.05034e-08	1	1	51274470	16	49831971	F
cg00176888	0.581072	0.581072	6.01608	7.0517e-08	1	1	56408804	17	53763803	F					MIR142	NR_029683	TSS200			TRUE		17:56408735-56409060
cg25286679	0.58105	0.58105	6.01574	7.06137e-08	1	1	245879613	1	243946236	F										TRUE
cg26289436	-0.581032	0.581032	6.01546	7.06958e-08	1	0	49841517	19	54533329	F					CD37;CD37	NM_001040031;NM_001774	Body;Body	chr19:49841187-49841628	Island	TRUE	19:54533009-54534154
cg03256310	-0.580989	0.580989	6.01478	7.08915e-08	1	0	31371749	6	31479728	F	rs56301628				MICA	NM_000247	Body	chr6:31370915-31371917	Island		6:31478935-31479854	6:31370048-31371802
cg23889684	0.580975	0.580975	6.01456	7.09569e-08	1	0	36556813	22	34886759	F	rs132653				APOL3;APOL3;APOL3;APOL3;APOL3;APOL3	NM_145641;NR_027834;NM_145640;NR_027835;NM_145642;NR_027833	5'UTR;Body;1stExon;Body;5'UTR;Body					22:36556640-36557054
cg06377473	-0.580935	0.580935	6.01393	7.1138e-08	1	1	116528363	10	116518353	F								chr10:116527524-116528474	Island	TRUE	10:116517530-116518449	10:116527156-116528445
cg11749672	-0.580855	0.580855	6.01269	7.15001e-08	1	1	49841252	19	54533064	F					CD37;CD37	NM_001040031;NM_001774	Body;Body	chr19:49841187-49841628	Island		19:54533009-54534154
cg03517776	0.580852	0.580852	6.01264	7.1514e-08	1	1	64834430	2	64687934	F								chr2:64836206-64836765	N_Shore			2:64833601-64834708
cg16263848	-0.580849	0.580849	6.0126	7.15262e-08	1	1	9018806	17	8959531	F					NTN1	NM_004822	Body	chr17:9018996-9019207	N_Shore	TRUE
cg24069602	0.580834	0.580834	6.01236	7.15962e-08	1	1	62045522	17	59399254	R					SCN4A	NM_000334	Body				17:59399182-59399454
cg19391924	-0.580808	0.580808	6.01195	7.17159e-08	1	1	77435263	17	74946858	R					HRNBP3	NM_001082575	5'UTR				17:74946794-74946940
cg11831238	-0.580804	0.580804	6.01189	7.17353e-08	1	1	20182021	11	20138597	R					DBX1	NM_001029865	TSS200	chr11:20181200-20182325	Island		11:20137795-20138871
cg23052776	0.580794	0.580794	6.01173	7.17804e-08	1	1	71609158	14	70678911	F										TRUE
cg04044188	-0.580788	0.580788	6.01164	7.18066e-08	1	1	27023190	10	27063196	R					PDSS1	NM_014317	Body			TRUE
cg19018201	-0.580747	0.580747	6.01101	7.19932e-08	1	1	4554962	12	4425223	F		rs71583763			FGF6	NM_020996	TSS200	chr12:4554405-4554624	S_Shore		12:4424676-4425233
cg17762073	-0.580747	0.580747	6.011	7.19959e-08	1	1	34024220	6	34132198	F					GRM4	NM_000841	Body	chr6:34024201-34024457	Island	TRUE	6:34132180-34132458
cg02514003	-0.580741	0.580741	6.0109	7.20248e-08	1	0	1378035	2	1357042	F	rs4927602										2:1357042-1357105
cg25117875	-0.580734	0.580734	6.0108	7.20538e-08	1	1	14413581	12	14304848	R											12:14304800-14304958
cg26984928	-0.580708	0.580708	6.0104	7.21737e-08	1	1	26726190	2	26579694	F	rs75678978				OTOF	NM_194248	Body	chr2:26726189-26726710	Island	TRUE		2:26725662-26727080
cg22337438	0.580705	0.580705	6.01034	7.21887e-08	1	1	54327437	19	59019249	R					NLRP12;NLRP12	NM_144687;NM_144687	5'UTR;1stExon
cg24280832	-0.58069	0.58069	6.01011	7.22588e-08	1	0	77871958	10	77541964	R					C10orf11	NM_032024	Body	chr10:77872083-77872305	N_Shore	TRUE	10:77541884-77542251
cg26674160	-0.580615	0.580615	6.00895	7.26018e-08	1	1	48025100	21	46849528	R		rs8128872			S100B	NM_006272	TSS200
cg10981651	-0.58061	0.58061	6.00886	7.26272e-08	1	1	153853545	5	153833738	F								chr5:153853056-153853551	Island	TRUE	5:153833250-153833917
cg13322063	0.580585	0.580585	6.00847	7.27427e-08	1	0	83215335	5	83251091	R		rs73769685								TRUE
cg17879299	0.580585	0.580585	6.00847	7.27429e-08	1	1	30860300	6	30968279	R					DDR1;DDR1;DDR1	NM_013993;NM_001954;NM_013994	Body;Body;Body			TRUE
cg21164509	0.58058	0.58058	6.0084	7.2764e-08	1	1	9689803	1	9612390	R	rs56899683							chr1:9687125-9687367	S_Shelf			1:9688606-9690678
cg27387888	-0.580572	0.580572	6.00827	7.28039e-08	1	1	19724444	22	18104444	F								chr22:19724291-19724524	Island		22:18104387-18104502
cg13563023	-0.580552	0.580552	6.00795	7.28976e-08	1	1	135385627	9	134375448	F	rs17149221				C9orf171	NM_207417	Body				9:134375357-134375897
cg16055026	-0.580526	0.580526	6.00755	7.30166e-08	1	1	87974547	5	88010303	F	rs76567417				LOC645323;LOC645323	NR_015436;NR_024383	Body;TSS1500	chr5:87976094-87976546	N_Shore	TRUE	5:88009856-88010306	5:87974428-87974887
cg06778183	0.580517	0.580517	6.00741	7.30601e-08	1	1	94129156	5	94154912	F	rs7712065				MCTP1;MCTP1	NM_024717;NM_001002796	Body;Body			TRUE		5:94129020-94129851
cg21718735	-0.580509	0.580509	6.00728	7.30979e-08	1	1	46473573	18	44727571	F	rs74625175				SMAD7	NM_005904	Body	chr18:46474931-46479364	N_Shore
cg09076788	-0.580502	0.580502	6.00717	7.31308e-08	1	1	19124971	16	19032472	F					ITPRIPL2;ITPRIPL2	NM_001034841;NR_028028	TSS1500;TSS1500	chr16:19125136-19126607	N_Shore		16:19032472-19034781
cg13833596	-0.580492	0.580492	6.00702	7.31764e-08	1	1	120302499	2	120018969	R					PCDP1	NM_001029996	5'UTR	chr2:120301702-120302455	S_Shore
cg20978937	-0.580467	0.580467	6.00663	7.32931e-08	1	1	105399321	14	104470366	R					PLD4	NM_138790	3'UTR	chr14:105398076-105400079	Island	TRUE	14:104469188-104471489	14:105399305-105400782
cg18322569	-0.580439	0.580439	6.00619	7.34248e-08	1	0	91182777	1	90955365	F					BARHL2;BARHL2	NM_020063;NM_020063	5'UTR;1stExon	chr1:91182509-91182857	Island		1:90954500-90955393
cg09899220	-0.580393	0.580393	6.00547	7.36393e-08	1	1	67232281	16	65789782	F					ELMO3;E2F4	NM_024712;NM_001950	TSS1500;3'UTR	chr16:67233032-67233862	N_Shore			16:67231473-67233091
cg00620452	-0.580374	0.580374	6.00517	7.37297e-08	1	1	32147645	3	32122649	F					GPD1L	NM_015141	TSS1500	chr3:32147826-32148874	N_Shore			3:32147510-32148764
cg14896134	-0.58036	0.58036	6.00497	7.37917e-08	1	1	88295386	10	88285366	R		rs71473263						chr10:88295205-88295592	Island	TRUE	10:88285160-88285676	10:88295328-88295592
cg11235921	-0.58036	0.58036	6.00497	7.37927e-08	1	1	917819	1	907682	R					C1orf170	NR_027693	TSS1500	chr1:919726-919927	N_Shore		1:907316-908570	1:917756-917920
cg22210337	0.580349	0.580349	6.00479	7.38466e-08	1	1	2322808	11	2279384	R					C11orf21;TSPAN32;C11orf21	NR_024621;NM_139022;NM_001142946	Body;TSS1500;Body
cg17491368	0.580349	0.580349	6.00479	7.38467e-08	1	1	211779938	1	209846561	R												1:211779732-211779985
cg08194009	-0.580341	0.580341	6.00466	7.3884e-08	1	1	25707428	17	22731555	R										TRUE	17:22731521-22731663	17:25707127-25708460
cg05441107	-0.580336	0.580336	6.00458	7.39085e-08	1	1	134972886	10	134822876	F					KNDC1	NM_152643	TSS1500	chr10:134973510-134974311	N_Shore	TRUE		10:134972738-134973006
cg21929464	-0.580328	0.580328	6.00447	7.39426e-08	1	1	2066634	5	2119634	R											5:2119634-2119745
cg17518550	0.580296	0.580296	6.00396	7.40967e-08	1	1	247712383	1	245779006	R					C1orf150	NM_145278	TSS200
cg14352586	-0.580256	0.580256	6.00333	7.42861e-08	1	0	101594150	9	100633971	R					GALNT12	NM_024642	Body				9:100633938-100634050
cg03295542	0.580237	0.580237	6.00304	7.43761e-08	1	0	89777219	8	89846335	R										TRUE
cg16959787	0.580225	0.580225	6.00286	7.44301e-08	1	1	113584179	13	112632180	R											13:112632070-112632181
cg18899220	-0.580215	0.580215	6.0027	7.44774e-08	1	0	20392529	13	19290529	R								chr13:20392430-20392707	Island		13:19290475-19290665	13:20392161-20393010
cg17957640	-0.580202	0.580202	6.0025	7.45401e-08	1	0	76839205	11	76516853	F	rs41298127				MYO7A;MYO7A;MYO7A	NM_001127180;NM_000260;NM_001127179	TSS200;TSS200;TSS200			TRUE
cg11905061	0.580192	0.580192	6.00233	7.45899e-08	1	0	236580208	2	236244947	R					AGAP1;AGAP1	NM_014914;NM_001037131	Body;Body	chr2:236578080-236580153	S_Shore
cg11505113	-0.580183	0.580183	6.0022	7.46309e-08	1	1	213125130	1	211191753	F					VASH2;VASH2;VASH2	NM_024749;NM_001136474;NM_001136475	Body;Body;5'UTR	chr1:213123647-213125092	S_Shore	TRUE
cg26189303	0.580183	0.580183	6.00219	7.46329e-08	1	1	159897910	5	159830488	R										TRUE
cg17774851	0.580174	0.580174	6.00207	7.46716e-08	1	0	92929319	5	92955075	R					NR2F1	NM_005654	Body	chr5:92929268-92929489	Island		5:92955075-92955436
cg20748533	-0.580166	0.580166	6.00194	7.47094e-08	1	0	51189975	19	55881787	R					SHANK1	NM_016148	Body	chr19:51189824-51190109	Island	TRUE	19:55881374-55882046
cg20025658	0.580163	0.580163	6.00188	7.47277e-08	1	1	219031640	2	218739885	F					CXCR1;CXCR1	NM_000634;NM_000634	1stExon;5'UTR					2:219031471-219031960
cg05996160	-0.580149	0.580149	6.00167	7.47941e-08	1	1	16124662	2	16042113	F											2:16042067-16042503
cg07551060	0.58014	0.58014	6.00153	7.48368e-08	1	1	121075316	10	121065306	F					GRK5	NM_005308	Body			TRUE		10:121075133-121075401
cg01135950	-0.580098	0.580098	6.00088	7.50342e-08	1	1	1443198	5	1496198	R		rs2617604			SLC6A3	NM_001044	Body	chr5:1444259-1444463	N_Shore		5:1495889-1496199
cg20146241	0.580086	0.580086	6.00068	7.5095e-08	1	1	24861604	1	24734191	F					RCAN3	NM_013441	Body	chr1:24861702-24861920	N_Shore			1:24861424-24861999
cg26256263	-0.580085	0.580085	6.00067	7.50996e-08	1	1	25258146	1	25130733	F	rs35791642				RUNX3;RUNX3	NM_004350;NM_001031680	TSS1500;Body	chr1:25255527-25259005	Island		1:25127743-25131723	1:25257887-25258149
cg09264231	0.580062	0.580062	6.00031	7.52104e-08	1	1	178056133	1	176322756	F										TRUE
cg04462774	-0.580054	0.580054	6.00019	7.52458e-08	1	1	50368110	12	48654377	F					AQP6	NM_001652	Body			TRUE
cg19516105	-0.579995	0.579995	5.99927	7.55298e-08	1	0	26551710	1	26424297	F	rs75892164							chr1:26551517-26552194	Island		1:26424121-26424745	1:26551590-26552111
cg13550410	0.579984	0.579984	5.9991	7.55833e-08	1	0	36004549	1	35777136	R					KIAA0319L	NM_024874	Body			TRUE		1:36004490-36005424
cg00583535	-0.57998	0.57998	5.99904	7.56003e-08	1	1	201159906	1	199426529	F					IGFN1	NM_001164586	TSS200			TRUE
cg17261708	-0.579965	0.579965	5.9988	7.56752e-08	1	1	176794207	5	176726813	R					RGS14	NM_006480	Body	chr5:176793959-176794841	Island	TRUE	5:176726547-176727797
cg12596564	0.579943	0.579943	5.99846	7.57786e-08	1	1	36989817	1	36762404	F											1:36762318-36762428
cg06936803	0.579943	0.579943	5.99845	7.57821e-08	1	1	186559938	4	186796932	R					SORBS2;SORBS2;SORBS2;SORBS2;SORBS2;SORBS2;SORBS2;SORBS2	NM_001145670;NM_001145673;NM_001145671;NM_001145675;NM_003603;NM_021069;NM_001145672;NM_001145674	Body;Body;Body;Body;Body;Body;Body;Body	chr4:186560031-186560361	N_Shore		4:186796921-186797345
cg05587400	0.579925	0.579925	5.99818	7.58668e-08	1	1	5817943	10	5857949	R					GDI2;GDI2	NM_001494;NM_001115156	Body;Body			TRUE		10:5817526-5818444
cg08415156	0.579872	0.579872	5.99736	7.61214e-08	1	1	88972776	16	87500277	F					CBFA2T3;CBFA2T3	NM_175931;NM_005187	5'UTR;Body	chr16:88975850-88976169	N_Shelf		16:87500238-87500379
cg21012737	0.579851	0.579851	5.99703	7.62229e-08	1	1	105393171	14	104464216	F					PLD4	NM_138790	5'UTR					14:105392854-105393333
cg19770281	0.57984	0.57984	5.99686	7.62764e-08	1	0	132261993	3	133744683	F										TRUE
cg01759562	-0.579829	0.579829	5.99668	7.63329e-08	1	1	114917826	12	113402209	F	rs58507094										12:113402073-113402379	12:114917541-114919230
cg12201544	-0.579803	0.579803	5.99628	7.64566e-08	1	1	169287287	6	169029212	R								chr6:169286195-169286688	S_Shore		6:169029170-169029248
cg00784153	-0.579801	0.579801	5.99625	7.64681e-08	1	0	10077007	19	9938007	R					COL5A3	NM_015719	Body	chr19:10077031-10077444	N_Shore	TRUE
cg04606170	0.579778	0.579778	5.99589	7.65779e-08	1	0	3628412	16	3568413	R					NLRC3	NM_178844	TSS1500					16:3628217-3629698
cg22585927	-0.579768	0.579768	5.99574	7.6627e-08	1	1	9958613	3	9933613	R		rs7620331			IL17RC;IL17RC;IL17RC	NM_032732;NM_153461;NM_153460	TSS200;TSS200;TSS200	chr3:9956822-9957664	S_Shore			3:9958471-9958846
cg04269689	-0.579767	0.579767	5.99572	7.66321e-08	1	1	58864922	19	63556734	R					NCRNA00181;A1BG	NR_015380;NM_130786	Body;TSS200	chr19:58867397-58868868	N_Shelf
cg24522254	-0.579738	0.579738	5.99526	7.67757e-08	1	1	174878113	2	174586359	F	rs13024463							chr2:174877565-174877778	S_Shore	TRUE	2:174585693-174586461
cg12593746	0.579732	0.579732	5.99517	7.68052e-08	1	0	98789535	1	98562123	F										TRUE
cg21747271	0.57971	0.57971	5.99482	7.69131e-08	1	1	67250052	11	67006628	R				TRUE	AIP	NM_003977	TSS1500	chr11:67250344-67250864	N_Shore			11:67249988-67251218
cg19640581	-0.579705	0.579705	5.99475	7.69372e-08	1	1	501343	5	554343	F					SLC9A3	NM_004174	Body	chr5:501835-502075	N_Shore		5:554204-555149
cg08578023	0.579676	0.579676	5.99429	7.70804e-08	1	0	150738173	1	149004797	F	rs41498249			TRUE	CTSS;CTSS	NM_004079;NM_004079	5'UTR;1stExon					1:150738001-150738387
cg00799637	-0.579613	0.579613	5.99331	7.73896e-08	1	1	178835980	5	178768586	R		rs688178									5:178768455-178768601
cg25611057	0.579593	0.579593	5.99301	7.74841e-08	1	1	197121419	3	198605816	F										TRUE	3:198605775-198605836	3:197121318-197121857
cg16188984	0.579583	0.579583	5.99286	7.7533e-08	1	1	112862112	13	111910113	F											13:111910113-111910189
cg21024495	-0.579574	0.579574	5.99271	7.75806e-08	1	1	70393940	15	68180994	F								chr15:70387929-70393206	S_Shore	TRUE
cg17250160	-0.57953	0.57953	5.99203	7.77951e-08	1	0	156919811	6	156961503	R										TRUE	6:156961381-156961540
cg05738240	-0.57953	0.57953	5.99202	7.77992e-08	1	1	114337927	12	112822310	R					RBM19;RBM19;RBM19	NM_001146698;NM_001146699;NM_016196	Body;Body;Body				12:112822056-112822339
cg03188000	0.579528	0.579528	5.99199	7.78069e-08	1	0	68634913	12	66921180	R			TRUE									12:68634777-68635187
cg10993460	-0.579511	0.579511	5.99173	7.7891e-08	1	1	7276482	12	7167756	R					RBP5	NM_031491	3'UTR
cg18128887	0.57951	0.57951	5.99171	7.78959e-08	1	1	24861708	1	24734295	F	rs16829813				RCAN3	NM_013441	Body	chr1:24861702-24861920	Island		1:24734290-24734460	1:24861424-24861999
cg25588389	-0.579483	0.579483	5.99129	7.80302e-08	1	1	2654420	7	2620946	F										TRUE	7:2620946-2621122
cg09896412	-0.579461	0.579461	5.99095	7.814e-08	1	0	98519101	1	98291689	R								chr1:98519001-98519983	Island	TRUE	1:98291590-98292538
cg26986871	0.579437	0.579437	5.99058	7.82558e-08	1	1	10545083	12	10436350	R
cg13456960	0.579426	0.579426	5.9904	7.83138e-08	1	1	5139479	19	5090479	R					KDM4B	NM_015015	Body	chr19:5141263-5141603	N_Shore		19:5090355-5090766	19:5139068-5140329
cg06645778	-0.579416	0.579416	5.99025	7.83615e-08	1	1	64680425	2	64533929	F		rs55988613		TRUE	HSPC159	NM_014181	TSS1500	chr2:64681011-64682237	N_Shore
cg10979117	-0.579389	0.579389	5.98982	7.84993e-08	1	0	134772055	10	134622045	R		rs60652559						chr10:134774213-134774485	N_Shelf		10:134621920-134622094
cg17523687	-0.579388	0.579388	5.98981	7.85023e-08	1	1	175976402	5	175909008	F		rs12522543			PCDH24;PCDH24	NM_017675;NM_017675	5'UTR;1stExon
cg16313807	0.579383	0.579383	5.98974	7.8527e-08	1	1	77723226	18	75824214	R	rs34640456				HSBP1L1	NM_001136180	TSS1500	chr18:77724352-77724836	N_Shore		18:75823940-75824343	18:77722849-77723687
cg11733245	0.579366	0.579366	5.98947	7.86112e-08	1	1	6104312	10	6144318	R				TRUE	IL2RA;IL2RA	NM_000417;NM_000417	1stExon;5'UTR					10:6104077-6104580
cg10439456	0.579364	0.579364	5.98944	7.86215e-08	1	1	45028270	15	42815562	R					TRIM69;TRIM69	NM_080745;NM_182985	TSS1500;TSS1500			TRUE
cg00017461	0.57931	0.57931	5.9886	7.88931e-08	1	1	30663316	22	28993316	R					OSM	NM_020530	TSS1500					22:30663304-30663354
cg16823064	-0.579304	0.579304	5.9885	7.8923e-08	1	1	19206559	1	19079146	R					ALDH4A1;ALDH4A1;ALDH4A1	NM_170726;NM_001161504;NM_003748	Body;Body;Body	chr1:19209626-19209914	N_Shelf	TRUE
cg01227744	-0.579257	0.579257	5.98777	7.916e-08	1	1	20644371	2	20507852	F	rs58365598							chr2:20646428-20647988	N_Shelf
cg11639950	-0.579253	0.579253	5.98772	7.91775e-08	1	1	125003407	12	123569360	F					NCOR2;NCOR2	NM_006312;NM_001077261	5'UTR;5'UTR	chr12:125003217-125003482	Island	TRUE	12:123568738-123569372
cg18038269	-0.579218	0.579218	5.98717	7.93544e-08	1	1	10464320	19	10325320	R					TYK2	NM_003331	Body	chr19:10463626-10464378	Island		19:10324433-10325435
cg20460366	0.579214	0.579214	5.9871	7.93757e-08	1	1	44934032	20	44367439	R								chr20:44935932-44937310	N_Shore			20:44933925-44934101
cg19593285	0.579207	0.579207	5.987	7.94086e-08	1	1	32267661	20	31731322	R					E2F1	NM_005225	Body	chr20:32264596-32264813	S_Shelf			20:32267379-32267976
cg06517984	0.579191	0.579191	5.98675	7.94899e-08	1	1	143407646	8	143405553	F	rs34332055				TSNARE1	NM_145003	Body	chr8:143407246-143408048	Island		8:143405166-143405840
cg15491461	-0.57916	0.57916	5.98628	7.96443e-08	1	0	89959984	15	87760988	F								chr15:89959742-89959990	Island		15:87760708-87761350	15:89959427-89960576
cg05494008	0.579158	0.579158	5.98623	7.96592e-08	1	1	145579285	8	145550093	F					FBXL6;C8ORFK29;FBXL6	NM_012162;NR_015428;NM_024555	Body;TSS1500;Body	chr8:145577098-145578142	S_Shore			8:145579176-145579533
cg09800500	0.579111	0.579111	5.98551	7.98937e-08	1	1	24992256	12	24883523	F					BCAT1	NM_005504	Body			TRUE
cg21839211	0.579073	0.579073	5.98492	8.00877e-08	1	0	167508041	6	167428031	F								chr6:167507434-167507730	S_Shore		6:167427991-167428055	6:167507626-167508149
cg02753187	0.579047	0.579047	5.98451	8.0222e-08	1	0	46919180	17	44274179	R					CALCOCO2	NM_005831	Body					17:46918636-46919211
cg00041401	0.579019	0.579019	5.98408	8.03609e-08	1	1	114414408	1	114215931	R					PTPN22;PTPN22	NM_012411;NM_015967	TSS200;TSS200			TRUE		1:114414133-114414623
cg15617609	-0.579012	0.579012	5.98397	8.03989e-08	1	1	123352774	12	121918727	F		rs76162123			VPS37B	NM_024667	Body	chr12:123351641-123351918	S_Shore		12:121918553-121918744
cg20722637	-0.578997	0.578997	5.98373	8.04758e-08	1	0	237542662	2	237207401	R		rs58738830									2:237207331-237207453
cg03427058	0.578916	0.578916	5.98247	8.08917e-08	1	0	1565025	1	1554888	F					MIB2;MIB2;MIB2;MIB2;MIB2;MIB2	NM_001170687;NM_001170688;NM_080875;NM_001170689;NM_001170686;NR_033183	Body;Body;Body;Body;Body;Body	chr1:1564421-1570006	Island		1:1554338-1555135
cg13763876	0.578911	0.578911	5.9824	8.09129e-08	1	1	117801492	11	117306702	F		rs78286309			TMPRSS13	NM_001077263	TSS1500					11:117801453-117801820
cg09251362	-0.57887	0.57887	5.98176	8.11252e-08	1	1	110211325	12	108695708	F	rs12310773				MGC14436;MGC14436	NR_026662;NR_026661	TSS200;TSS200
cg17173816	-0.578862	0.578862	5.98163	8.11674e-08	1	1	70169112	15	67956166	F											15:67955998-67956170
cg09238332	0.578839	0.578839	5.98128	8.12838e-08	1	1	89070903	16	87598404	R								chr16:89070646-89070904	Island		16:87598148-87598405	16:89070886-89071084
cg16339434	0.578838	0.578838	5.98126	8.12903e-08	1	0	2286788	11	2243364	R								chr11:2290104-2292932	N_Shelf			11:2286635-2287569
cg08055663	0.57883	0.57883	5.98114	8.13317e-08	1	1	2737356	16	2677357	R					KCTD5	NM_018992	Body				16:2677319-2677374	16:2736888-2737573
cg23664334	-0.578785	0.578785	5.98045	8.15617e-08	1	1	149288143	1	147554767	R					LOC388692	NR_027002	Body	chr1:149286812-149287773	S_Shore		1:147552742-147555546
cg11349594	-0.578781	0.578781	5.98037	8.15855e-08	1	1	31868797	6	31976776	R					ZBTB12	NM_181842	Body	chr6:31868781-31870311	Island		6:31976719-31978568
cg11360416	0.578774	0.578774	5.98027	8.16194e-08	1	1	134752049	10	134602039	F					C10orf93	NM_173572	Body	chr10:134755663-134756852	N_Shelf		10:134601790-134602257
cg02989244	0.578771	0.578771	5.98023	8.16346e-08	1	1	28657270	10	28697276	R												10:28656795-28657567
cg10366093	-0.578771	0.578771	5.98022	8.16364e-08	1	0	57414457	11	57171033	R					YPEL4	NM_145008	Body	chr11:57414400-57414664	Island	TRUE	11:57171009-57171214
cg24722577	0.578768	0.578768	5.98018	8.16512e-08	1	0	76034887	5	76070643	R										TRUE		5:76034726-76035022
cg14645721	-0.578763	0.578763	5.98009	8.16797e-08	1	1	78163589	17	75778184	R					CARD14;CARD14	NM_052819;NM_024110	Body;Body	chr17:78165077-78165293	N_Shore		17:75778179-75778547
cg04608933	0.57876	0.57876	5.98005	8.16928e-08	1	0	2554801	11	2511377	F					KCNQ1;KCNQ1	NM_000218;NM_181798	Body;Body	chr11:2555405-2555618	N_Shore	TRUE	11:2510741-2511491
cg07285237	0.578736	0.578736	5.97968	8.18171e-08	1	1	139447669	6	139489362	R										TRUE
cg05930881	-0.578732	0.578732	5.97962	8.18387e-08	1	0	11560540	8	11597949	F					GATA4	NM_002052	TSS1500	chr8:11559596-11562956	Island		8:11596819-11599355
cg21837069	0.578729	0.578729	5.97958	8.1852e-08	1	0	1369466	1	1359329	R					VWA1;VWA1	NM_199121;NM_022834	TSS1500;TSS1500	chr1:1370767-1371449	N_Shore	TRUE
cg09893570	0.578724	0.578724	5.9795	8.18786e-08	1	1	58248058	17	55602840	F										TRUE
cg13144783	0.578682	0.578682	5.97884	8.20979e-08	1	0	46249795	3	46224799	F				TRUE	CCR1;CCR1	NM_001295;NM_001295	1stExon;5'UTR					3:46249429-46250478
cg23987789	0.578674	0.578674	5.97872	8.21397e-08	1	1	7842406	1	7764993	F								chr1:7843460-7843693	N_Shore		1:7764947-7765003
cg11122255	0.578665	0.578665	5.97857	8.2188e-08	1	0	24995583	10	25035589	F					ARHGAP21	NM_020824	Body			TRUE		10:24995487-24995622
cg17603689	-0.578655	0.578655	5.97842	8.22374e-08	1	1	50883013	1	50655600	R								chr1:50882997-50883426	Island		1:50655028-50655793	1:50882977-50883076
cg23824666	0.578641	0.578641	5.9782	8.23114e-08	1	1	28493661	6	28601640	R					GPX5;GPX5	NM_003996;NM_001509	TSS200;TSS200
cg03216867	0.578626	0.578626	5.97798	8.2388e-08	1	0	8275039	4	8325939	F					HTRA3	NM_053044	Body	chr4:8271214-8272091	S_Shelf
cg05711036	0.578612	0.578612	5.97775	8.24653e-08	1	1	5527927	7	5494453	F		rs7800380			FBXL18	NM_024963	Body	chr7:5527926-5528180	Island		7:5494070-5494897	7:5526311-5528087
cg24631845	0.578609	0.578609	5.9777	8.24797e-08	1	1	1552941	7	1519467	R											7:1519426-1520170	7:1552276-1553238
cg18011099	-0.578604	0.578604	5.97762	8.2507e-08	1	1	37461253	6	37569231	F					C6orf129	NM_138493	Body				6:37569215-37569335
cg01534572	0.578603	0.578603	5.97761	8.25102e-08	1	1	89024557	16	87552058	R					CBFA2T3	NM_005187	Body				16:87551945-87552159	16:89024465-89024783
cg03363863	-0.578572	0.578572	5.97713	8.26741e-08	1	1	31147054	16	31054555	R					PRSS8;PRSS8	NM_002773;NM_002773	1stExon;5'UTR
cg18872215	-0.578562	0.578562	5.97697	8.27251e-08	1	1	136872115	6	136913808	F					MAP7	NM_003980	TSS1500	chr6:136870826-136872145	Island		6:136912520-136913838	6:136870385-136872548
cg14582763	-0.578543	0.578543	5.97667	8.28273e-08	1	1	52956683	19	57648495	R					ZNF578	NM_001099694	TSS200	chr19:52956656-52957245	Island		19:57648469-57649057	19:52956318-52957237
cg05596756	0.578533	0.578533	5.97652	8.28786e-08	1	1	47610220	12	45896487	R				TRUE	FAM113B;FAM113B;LOC100233209	NM_138371;NM_138371;NR_026544	5'UTR;1stExon;Body					12:47609972-47610867
cg10170504	-0.578532	0.578532	5.97651	8.28829e-08	1	1	130698652	7	130349192	F	rs2164206				FLJ43663;FLJ43663	NR_015431;NR_024153	Body;Body			TRUE	7:130349192-130349238
cg18073471	-0.578518	0.578518	5.97629	8.29562e-08	1	1	81119198	4	81338222	F					PRDM8;PRDM8	NM_020226;NM_001099403	5'UTR;5'UTR	chr4:81119095-81119391	Island		4:81338101-81338498	4:81118358-81119242
cg07812715	-0.578497	0.578497	5.97596	8.30672e-08	1	1	117483086	12	115967469	F					TESC;TESC;TESC	NR_031766;NM_017899;NM_001168325	Body;Body;Body	chr12:117484305-117484627	N_Shore	TRUE	12:115967283-115967470
cg16947138	-0.578492	0.578492	5.97589	8.30911e-08	1	1	100610569	11	100115779	R					FLJ32810	NM_152432	Body			TRUE
cg06677416	0.578475	0.578475	5.97563	8.318e-08	1	1	64495627	10	64165633	F	rs34349094									TRUE		10:64495441-64495926
cg11624233	-0.578475	0.578475	5.97563	8.31803e-08	1	1	417588	11	407588	F					SIGIRR;SIGIRR	NM_001135053;NM_021805	TSS200;TSS200	chr11:416419-417650	Island		11:406420-407650
cg24906819	0.57847	0.57847	5.97555	8.32063e-08	1	0	8231531	8	8268941	F					PRAGMIN	NM_001080826	Body			TRUE
cg08433504	-0.578439	0.578439	5.97506	8.33745e-08	1	1	39872071	15	37659363	F					THBS1	NM_003246	TSS1500	chr15:39872527-39873567	N_Shore		15:37659329-37659479	15:39871281-39873707
cg17700915	-0.578431	0.578431	5.97494	8.34139e-08	1	1	52840042	19	57531854	F					ZNF610;ZNF610;ZNF610	NM_001161425;NM_001161427;NM_001161426	5'UTR;5'UTR;5'UTR	chr19:52839444-52839937	S_Shore
cg16143578	0.578411	0.578411	5.97464	8.35182e-08	1	0	124767801	11	124273011	F					ROBO4;ROBO4	NM_019055;NM_019055	5'UTR;1stExon
cg25545503	-0.578408	0.578408	5.97458	8.35372e-08	1	1	160680162	6	160600152	F					SLC22A2	NM_003058	TSS1500	chr6:160679377-160679701	S_Shore		6:160600068-160600204
cg07068735	0.578406	0.578406	5.97455	8.35457e-08	1	0	63504871	15	61291924	F					RAB8B	NM_016530	Body			TRUE		15:63504801-63504970
cg07006551	-0.578385	0.578385	5.97422	8.36593e-08	1	0	11716037	1	11638624	F					FBXO44;FBXO44;FBXO44;FBXO2;FBXO44	NM_183413;NM_033182;NM_183412;NM_012168;NM_001014765	Body;Body;Body;TSS1500;Body	chr1:11714217-11715304	S_Shore		1:11638535-11638637
cg22686881	-0.578382	0.578382	5.97418	8.36747e-08	1	1	170737255	5	170669860	F					TLX3	NM_021025	Body	chr5:170735169-170739863	Island	TRUE	5:170668770-170671502	5:170737171-170737720
cg18349022	0.578373	0.578373	5.97404	8.37214e-08	1	1	99222459	7	99060395	R					ZNF498	NM_145115	Body					7:99221207-99222704
cg11201447	0.578322	0.578322	5.97325	8.39902e-08	1	1	128808063	8	128877245	F					MIR1204;PVT1	NR_031609;NR_003367	TSS200;Body	chr8:128806081-128806899	S_Shore
cg09395195	0.578315	0.578315	5.97314	8.40291e-08	1	1	29645782	17	26669908	F					EVI2A;EVI2A;NF1;NF1	NM_001003927;NM_014210;NM_001042492;NM_000267	Body;Body;Body;Body
cg13487474	0.578313	0.578313	5.97311	8.40408e-08	1	1	1396160	1	1386023	F					ATAD3C	NM_001039211	Body	chr1:1396085-1396338	Island		1:1385949-1386143
cg24460369	-0.57831	0.57831	5.97306	8.40557e-08	1	1	109549041	12	108033424	F			TRUE					chr12:109548899-109549174	Island		12:108033283-108033557	12:109548798-109549226
cg08618878	0.578273	0.578273	5.9725	8.42505e-08	1	1	89261116	16	87788617	R					CDH15	NM_004933	Body	chr16:89259555-89260000	S_Shore		16:87785311-87788943	16:89261038-89261364
cg21057323	0.578253	0.578253	5.97218	8.43591e-08	1	1	103412980	14	102482733	F					CDC42BPB	NM_006035	Body				14:102482598-102482989	14:103412780-103413545
cg13768953	-0.57823	0.57823	5.97182	8.44825e-08	1	1	7114967	17	7055691	F					DLG4;DLG4	NM_001365;NM_001128827	Body;Body	chr17:7117596-7118085	N_Shelf		17:7055597-7055894	17:7114929-7115261
cg15406010	-0.578191	0.578191	5.97122	8.46892e-08	1	0	108478650	6	108585343	R								chr6:108478523-108479558	Island	TRUE	6:108585187-108586238	6:108477867-108478749
cg04213384	-0.578188	0.578188	5.97116	8.47097e-08	1	1	98960589	13	97758590	R					FARP1	NM_005766	Body				13:97758563-97758622
cg22945413	0.578171	0.578171	5.9709	8.47988e-08	1	0	65399413	1	65172001	R		rs61784747			JAK1	NM_002227	5'UTR			TRUE		1:65399259-65399437
cg25929664	-0.578163	0.578163	5.97079	8.48398e-08	1	1	220654	7	315737	R					FAM20C	NM_020223	Body	chr7:218309-218951	S_Shore	TRUE	7:315506-316790
cg21328779	0.578158	0.578158	5.9707	8.48691e-08	1	0	111629875	3	113112565	R					PHLDB2;PHLDB2;PHLDB2;PHLDB2	NM_001134438;NM_001134439;NM_145753;NM_001134437	Body;Body;Body;Body			TRUE
cg13437581	-0.57814	0.57814	5.97042	8.49662e-08	1	1	44777799	18	43031797	R								chr18:44777632-44778084	Island		18:43031610-43032235
cg06654691	0.57814	0.57814	5.97042	8.49666e-08	1	0	40825980	17	38079506	R					PLEKHH3	NM_024927	Body	chr17:40827975-40828659	N_Shore	TRUE	17:38079241-38079522	17:40825287-40826678
cg01573321	-0.57812	0.57812	5.97011	8.50744e-08	1	1	18744446	8	18788726	F					PSD3	NM_015310	Body			TRUE
cg12481212	0.578065	0.578065	5.96926	8.53704e-08	1	0	44020245	6	44128223	R										TRUE
cg02317313	-0.578053	0.578053	5.96908	8.54333e-08	1	1	122235206	12	120719589	R					LOC338799	NR_002809	Body	chr12:122235106-122235310	Island		12:120719518-120719693	12:122234300-122235402
cg15400591	-0.578046	0.578046	5.96897	8.54707e-08	1	1	33762943	20	33226604	F					PROCR	NM_006404	Body	chr20:33762403-33762774	S_Shore		20:33226016-33226632
cg15990629	-0.578042	0.578042	5.96891	8.54912e-08	1	1	25054873	12	24946140	R					BCAT1	NM_005504	Body	chr12:25055599-25056246	N_Shore		12:24946065-24946379
cg05978306	0.578	0.578	5.96826	8.57188e-08	1	0	1373774	17	1320524	F					MYO1C;MYO1C;MYO1C	NM_001080779;NM_033375;NM_001080950	Body;Body;Body	chr17:1375216-1375460	N_Shore		17:1320307-1320907
cg06647068	0.577994	0.577994	5.96815	8.57552e-08	1	1	104853274	12	103377404	R					CHST11	NM_018413	Body	chr12:104850253-104852395	S_Shore
cg19979108	0.577983	0.577983	5.968	8.5811e-08	1	0	171870875	5	171803480	R					SH3PXD2B	NM_001017995	Body			TRUE
cg15255455	-0.577974	0.577974	5.96785	8.58609e-08	1	1	4534986	19	4485986	F					PLIN5	NM_001013706	5'UTR	chr19:4535069-4535339	N_Shore		19:4485974-4486412
cg00054472	-0.577969	0.577969	5.96777	8.58882e-08	1	1	9852352	3	9827352	F					TTLL3	NM_001025930	Body	chr3:9851476-9852171	S_Shore		3:9826519-9827376	3:9850204-9852776
cg13795831	0.577959	0.577959	5.96762	8.59418e-08	1	1	57582706	20	57016101	F					CTSZ	NM_001336	TSS1500	chr20:57581902-57582595	S_Shore
cg08802910	-0.577954	0.577954	5.96753	8.59727e-08	1	1	1642061	4	1612058	R		rs77443913			FAM53A	NM_001013622	3'UTR	chr4:1645886-1646324	N_Shelf		4:1611999-1612162
cg09496273	-0.577926	0.577926	5.9671	8.61238e-08	1	1	241303563	2	240952236	R											2:240951937-240952284
cg21390801	0.577914	0.577914	5.96693	8.61856e-08	1	0	42733729	21	41655599	R					MX2	NM_002463	TSS1500					21:42733352-42734832
cg17348791	-0.577898	0.577898	5.96667	8.62768e-08	1	1	39358839	13	38256839	F					FREM2	NM_207361	Body
cg13603142	-0.577894	0.577894	5.96661	8.62982e-08	1	0	7867451	8	7904861	R											8:7904822-7904874
cg05870029	-0.577883	0.577883	5.96644	8.63575e-08	1	1	87166431	16	85723932	R											16:85723882-85723935
cg11436362	0.577877	0.577877	5.96634	8.63921e-08	1	1	67053929	11	66810505	F					ADRBK1	NM_001619	3'UTR	chr11:67052394-67053110	S_Shore		11:66810405-66810506	11:67053490-67054392
cg21241410	0.577854	0.577854	5.966	8.65135e-08	1	1	43267816	2	43121320	F	rs6746813									TRUE		2:43267592-43267954
cg02488934	0.577845	0.577845	5.96586	8.65626e-08	1	0	156422580	1	154689204	R		rs74443292						chr1:156426549-156427362	N_Shelf			1:156422500-156422693
cg06061086	0.577829	0.577829	5.96561	8.66505e-08	1	1	41499640	6	41607618	F										TRUE		6:41499248-41500252
cg02291365	0.577826	0.577826	5.96556	8.66688e-08	1	1	25317267	13	24215267	F								chr13:25319668-25322255	N_Shelf
cg13626863	-0.577809	0.577809	5.96529	8.67616e-08	1	1	71813912	10	71483918	F					H2AFY2	NM_018649	5'UTR	chr10:71812318-71813693	S_Shore		10:71483638-71484124
cg22544881	0.57779	0.57779	5.965	8.68668e-08	1	1	130712346	7	130362886	R					FLJ43663;FLJ43663	NR_015431;NR_024153	Body;Body			TRUE		7:130712129-130712362
cg26429629	0.577778	0.577778	5.96482	8.69306e-08	1	0	169758391	5	169690969	R					LOC257358	NR_026945	TSS200					5:169758101-169758651
cg26315984	0.577761	0.577761	5.96455	8.70232e-08	1	1	173176501	1	171443124	F					TNFSF4	NM_003326	TSS200
cg07068768	-0.577746	0.577746	5.96432	8.71058e-08	1	1	25595840	22	23925840	R					CRYBB3;CRYBB3	NM_004076;NM_004076	5'UTR;1stExon
cg08685085	0.577713	0.577713	5.96381	8.72874e-08	1	1	57114435	12	55400702	F					NACA;NACA;NACA;NACA	NM_001113202;NM_001113201;NM_005594;NM_001113203	Body;Body;Body;Body
cg07826859	0.577696	0.577696	5.96353	8.7386e-08	1	0	45020086	7	44986611	R					MYO1G	NM_033054	TSS1500			TRUE		7:45019870-45020107
cg15253304	0.577687	0.577687	5.9634	8.74355e-08	1	1	209809	6	154809	F											6:154675-154810	6:209656-210194
cg01999051	-0.577662	0.577662	5.96301	8.75725e-08	1	1	166797738	6	166717728	R					BRP44L	NM_016098	TSS1500	chr6:166795368-166797301	S_Shore
cg16242219	-0.577659	0.577659	5.96297	8.75855e-08	1	1	102021751	14	101091504	R			TRUE		DIO3OS	NR_002770	Body
cg23053506	-0.577648	0.577648	5.9628	8.76463e-08	1	1	158075705	7	157768466	F					PTPRN2;PTPRN2;PTPRN2	NM_002847;NM_130842;NM_130843	Body;Body;Body				7:157768103-157768566
cg06385583	0.577642	0.577642	5.9627	8.76822e-08	1	0	12596843	2	12514294	R										TRUE		2:12596433-12597054
cg18581405	0.577624	0.577624	5.96243	8.77805e-08	1	1	3180035	19	3131035	R					S1PR4;S1PR4	NM_003775;NM_003775	3'UTR;1stExon	chr19:3178741-3179986	S_Shore		19:3128817-3131105
cg06830360	0.577613	0.577613	5.96226	8.7842e-08	1	1	142413013	8	142482195	R										TRUE		8:142412691-142413152
cg01577751	-0.577612	0.577612	5.96224	8.78466e-08	1	1	54332222	12	52618489	R					HOXC13	NM_017410	TSS1500	chr12:54332805-54333731	N_Shore		12:52618420-52619998	12:54332022-54332693
cg15084543	-0.57757	0.57757	5.96159	8.80797e-08	1	1	79472408	1	79244996	R					ELTD1;ELTD1	NM_022159;NM_022159	5'UTR;1stExon	chr1:79472281-79472537	Island	TRUE	1:79244870-79245072
cg23844904	0.577482	0.577482	5.96023	8.85727e-08	1	1	31319512	1	31092099	F										TRUE		1:31318826-31320209
cg09767587	-0.577443	0.577443	5.95962	8.87913e-08	1	1	1976124	1	1965984	F								chr1:1976123-1976628	Island			1:1975894-1976817
cg18823647	-0.577394	0.577394	5.95887	8.90644e-08	1	1	99580449	4	99799472	F					TSPAN5	NM_005723	TSS1500	chr4:99579142-99580160	S_Shore		4:99798394-99799585	4:99580307-99580598
cg20736031	-0.577384	0.577384	5.95871	8.9123e-08	1	1	114203961	12	112688344	F											12:112688329-112688482
cg08452327	0.577383	0.577383	5.9587	8.91248e-08	1	1	128379171	11	127884381	R					ETS1;ETS1;ETS1	NM_001143820;NM_001162422;NM_005238	Body;Body;Body			TRUE		11:128379052-128379278
cg07332880	-0.577277	0.577277	5.95705	8.97265e-08	1	1	71790279	11	71467927	F					NUMA1;LRTOMT;LRTOMT;LRTOMT;LRTOMT;LRTOMT;LRTOMT	NM_006185;NM_001145309;NR_026886;NM_001145310;NM_001145307;NM_145309;NM_001145308	5'UTR;TSS1500;TSS1500;TSS1500;TSS1500;TSS1500;TSS1500	chr11:71791385-71791960	N_Shore
cg26671477	0.577263	0.577263	5.95684	8.9805e-08	1	1	121258490	1	120960013	R								chr1:121260857-121261525	N_Shelf			1:121258407-121258628
cg08337633	0.577242	0.577242	5.95651	8.99227e-08	1	1	55602109	7	55569603	R					VOPP1	NM_030796	Body			TRUE		7:55602046-55602501
cg19008649	-0.577239	0.577239	5.95646	8.99423e-08	1	1	217560292	2	217268537	F				TRUE	IGFBP5	NM_000599	TSS200	chr2:217559039-217559484	S_Shore
cg00378999	-0.577237	0.577237	5.95643	8.99541e-08	1	1	3246380	11	3202956	R											11:3202918-3203008
cg22568423	-0.577212	0.577212	5.95605	9.00924e-08	1	1	8590567	19	8496567	F					MYO1F	NM_012335	Body	chr19:8591294-8591842	N_Shore		19:8496403-8496733	19:8590447-8590584
cg15520443	0.577165	0.577165	5.95532	9.03629e-08	1	0	119018877	10	119008867	R					SLC18A2	NM_003054	Body			TRUE
cg20433386	0.577156	0.577156	5.95518	9.04129e-08	1	1	48702158	17	46057157	R					CACNA1G;CACNA1G;CACNA1G;CACNA1G;CACNA1G;CACNA1G;CACNA1G;CACNA1G;CACNA1G;CACNA1G;CACNA1G;CACNA1G;CACNA1G;CACNA1G	NM_198384;NM_198379;NM_198380;NM_198377;NM_198385;NM_018896;NM_198396;NM_198386;NM_198376;NM_198388;NM_198383;NM_198382;NM_198378;NM_198387	Body;Body;Body;Body;Body;Body;Body;Body;Body;Body;Body;Body;Body;Body			TRUE		17:48702120-48702198
cg25951430	0.577151	0.577151	5.9551	9.0441e-08	1	0	57192432	11	56949008	R					SLC43A3;SLC43A3;SLC43A3	NM_014096;NM_199329;NM_017611	Body;Body;Body	chr11:57194340-57194650	N_Shore			11:57192117-57192966
cg19743891	0.577117	0.577117	5.95458	9.0633e-08	1	1	26644573	1	26517160	F					UBXN11;UBXN11;CD52	NM_145345;NM_145345;NM_001803	1stExon;5'UTR;Body					1:26644117-26644626
cg06932415	-0.577115	0.577115	5.95454	9.0648e-08	1	1	5627841	12	5498102	R										TRUE
cg17666418	0.577055	0.577055	5.95361	9.09924e-08	1	1	106612002	6	106718695	F										TRUE		6:106612000-106612645
cg05206657	0.577054	0.577054	5.9536	9.09963e-08	1	1	70328301	15	68115355	R	rs1392832							chr15:70325979-70326423	S_Shore			15:70328097-70328366
cg08527324	-0.577051	0.577051	5.95355	9.10148e-08	1	1	54655325	17	52010324	R										TRUE	17:52010305-52010354
cg03577139	-0.57702	0.57702	5.95308	9.11907e-08	1	1	24796988	4	24406086	R	rs7688692				SOD3	NM_003102	TSS200			TRUE
cg25095994	0.577016	0.577016	5.95301	9.12153e-08	1	0	231191727	2	230899971	F	rs2702273				SP140L	NM_138402	TSS200					2:231191488-231192367
cg14648774	-0.57701	0.57701	5.95292	9.12493e-08	1	1	61900546	20	61370991	F								chr20:61903907-61904701	N_Shelf
cg09221159	0.577002	0.577002	5.9528	9.12959e-08	1	1	90031426	10	90021406	R										TRUE		10:90030632-90031515
cg01681098	0.576978	0.576978	5.95243	9.14308e-08	1	1	128566009	11	128071219	R					FLI1;FLI1	NM_002017;NM_001167681	Body;5'UTR	chr11:128562671-128565011	S_Shore			11:128565065-128566094
cg20709110	-0.576924	0.576924	5.95159	9.17454e-08	1	1	19946873	22	18326873	R			TRUE		COMT;COMT;COMT	NM_001135162;NM_001135161;NM_000754	5'UTR;5'UTR;5'UTR				22:18326593-18326990
cg14505256	0.576911	0.576911	5.9514	9.18168e-08	1	1	20978594	22	19308594	R												22:20978397-20978854
cg24938761	0.576897	0.576897	5.95117	9.19026e-08	1	0	2091406	19	2042406	R					MOBKL2A	NM_130807	5'UTR	chr19:2095395-2095727	N_Shelf
cg03538499	-0.576875	0.576875	5.95084	9.2027e-08	1	1	27941694	1	27814281	F					FGR;FGR;FGR	NM_001042729;NM_001042747;NM_005248	Body;Body;Body	chr1:27941865-27942324	N_Shore		1:27814194-27814863
cg13597051	0.576873	0.576873	5.9508	9.20423e-08	1	1	31695599	6	31803578	R		rs28366162			DDAH2	NM_013974	Body	chr6:31695894-31698245	N_Shore			6:31695249-31695813
cg09053907	-0.576868	0.576868	5.95072	9.20694e-08	1	1	75720055	4	75939079	F					BTC	NM_001729	TSS200	chr4:75719101-75719740	S_Shore
cg22033586	-0.576859	0.576859	5.95058	9.21231e-08	1	1	157292113	2	157000359	R					GPD2;GPD2;GPD2	NM_001083112;NM_000408;NM_001083112	1stExon;TSS1500;5'UTR	chr2:157292102-157292646	Island			2:157291700-157293667
cg00808305	0.576852	0.576852	5.95048	9.21628e-08	1	1	7434171	1	7356758	F					CAMTA1	NM_015215	Body			TRUE
cg11828621	-0.576831	0.576831	5.95015	9.22863e-08	1	1	27766252	3	27741256	F								chr3:27765196-27765675	S_Shore		3:27741236-27741387
cg24687805	0.576819	0.576819	5.94997	9.23535e-08	1	0	55513621	15	53300913	R					RAB27A;RAB27A;RAB27A;RAB27A	NM_183235;NM_183236;NM_004580;NM_183234	Body;Body;Body;Body			TRUE
cg24992817	-0.576808	0.576808	5.94979	9.24195e-08	1	1	66114197	11	65870773	R					B3GNT1	NM_006876	1stExon	chr11:66113970-66114258	Island	TRUE	11:65870565-65872232
cg12483545	-0.576794	0.576794	5.94959	9.24963e-08	1	1	2198879	1	2188739	R					SKI	NM_003036	Body				1:2188513-2188748
cg14327228	-0.576742	0.576742	5.94877	9.28048e-08	1	1	36343530	19	41035370	F	rs57002105				NPHS1	NM_004646	TSS1500	chr19:36347044-36348101	N_Shelf
cg24631102	-0.576739	0.576739	5.94873	9.28222e-08	1	1	129349644	10	129239634	R					NPS	NM_001030013	Body
cg12571629	0.576716	0.576716	5.94837	9.2955e-08	1	1	445430	2	435430	R		rs6710255									2:434931-435465
cg26081413	-0.576714	0.576714	5.94834	9.29671e-08	1	1	6421768	12	6292029	F					PLEKHG6;PLEKHG6;PLEKHG6	NM_001144857;NM_001144856;NM_018173	TSS200;Body;Body	chr12:6419603-6420024	S_Shore	TRUE
cg09032544	0.576666	0.576666	5.94761	9.32463e-08	1	1	167487295	1	165753919	R					CD247;CD247	NM_198053;NM_000734	Body;Body				1:165753578-165754116	1:167486693-167488230
cg07071449	0.576659	0.576659	5.94749	9.32892e-08	1	0	238777806	2	238442545	R					RAMP1	NM_005855	Body				2:238442479-238442554
cg03998495	-0.576641	0.576641	5.94722	9.33948e-08	1	0	107197949	2	106564381	R			TRUE							TRUE
cg16620229	0.576639	0.576639	5.94719	9.34053e-08	1	0	129307331	X	129135012	R					RAB33A	NM_004794	Body	chrX:129304946-129306427	S_Shore			X:129307172-129307845
cg14285050	0.576589	0.576589	5.94641	9.37004e-08	1	1	40778294	1	40550881	R					COL9A2	NM_001852	Body	chr1:40781004-40781445	N_Shelf			1:40778069-40778515
cg18132212	-0.576583	0.576583	5.94633	9.37343e-08	1	0	40751843	4	40446600	R					NSUN7	NM_024677	TSS200	chr4:40751842-40752493	Island		4:40446527-40447694	4:40751803-40752447
cg22450968	-0.576547	0.576547	5.94576	9.39501e-08	1	1	156871234	7	156563995	F								chr7:156871054-156871297	Island	TRUE	7:156563566-156564100
cg18735089	0.576529	0.576529	5.94549	9.4054e-08	1	0	98738998	7	98576934	R					SMURF1;SMURF1	NM_020429;NM_181349	Body;Body	chr7:98741205-98741990	N_Shelf			7:98738943-98739256
cg26472802	0.576499	0.576499	5.94502	9.42328e-08	1	1	45713719	21	44538147	R		rs72650677			AIRE;AIRE	NM_000658;NM_000383	Body;Body	chr21:45713509-45713813	Island		21:44537955-44538205	21:45713346-45714868
cg24044478	0.576498	0.576498	5.94501	9.42366e-08	1	0	145035191	8	145107179	F	rs78731895				PLEC1;PLEC1	NM_000445;NM_201378	Body;Body				8:145107153-145107209
cg11905611	-0.576491	0.576491	5.9449	9.42818e-08	1	1	14720974	12	14612241	R					PLBD1	NM_024829	TSS200	chr12:14720248-14721093	Island		12:14611516-14612398
cg00841968	-0.57642	0.57642	5.94381	9.47007e-08	1	0	69446664	14	68516417	F					ACTN1;ACTN1;ACTN1	NM_001102;NM_001130005;NM_001130004	TSS1500;TSS1500;TSS1500	chr14:69444639-69446826	Island		14:68514358-68516767
cg16700163	0.576368	0.576368	5.94301	9.50105e-08	1	1	85169956	16	83727457	F	rs16975281							chr16:85171019-85171323	N_Shore	TRUE		16:85169940-85170156
cg02774542	0.576361	0.576361	5.9429	9.50515e-08	1	1	11517152	19	11378152	F		rs79720425			RGL3;RGL3	NM_001161616;NM_001035223	Body;Body	chr19:11517059-11517284	Island		19:11377910-11378269	19:11517008-11517291
cg12793123	0.576351	0.576351	5.94274	9.51139e-08	1	0	24823554	22	23153554	R					ADORA2A;ADORA2A	NM_000675;NM_000675	1stExon;5'UTR	chr22:24819537-24820810	S_Shelf			22:24823542-24824114
cg00612751	0.576333	0.576333	5.94247	9.52187e-08	1	0	153468347	2	153176593	R		rs7571693			FMNL2	NM_052905	Body			TRUE
cg22178613	-0.576325	0.576325	5.94234	9.5268e-08	1	1	154710499	4	154929949	R					SFRP2	NM_003013	TSS1500	chr4:154709512-154710827	Island		4:154928723-154930262	4:154709210-154711062
cg03466587	0.576321	0.576321	5.94227	9.52954e-08	1	0	187704482	3	189187176	F										TRUE
cg26450106	0.576304	0.576304	5.94201	9.53972e-08	1	1	24929607	20	24877607	R					CST7	NM_003650	TSS1500					20:24929462-24930064
cg06691616	0.576282	0.576282	5.94168	9.55261e-08	1	0	139531098	4	139750548	F										TRUE
cg10050410	-0.576243	0.576243	5.94107	9.57642e-08	1	0	4035293	10	4025293	R											10:4025287-4025712
cg16962008	-0.576232	0.576232	5.9409	9.58278e-08	1	1	48075950	7	48042475	R					C7orf57	NM_001100159	Body	chr7:48074838-48075985	Island	TRUE	7:48041364-48042510	7:48074536-48075998
cg12214908	-0.576207	0.576207	5.94052	9.59763e-08	1	0	47910549	19	52602361	R					MEIS3;MEIS3	NM_001009813;NM_020160	Body;Body	chr19:47910107-47910563	Island	TRUE	19:52601958-52602540	19:47910492-47910727
cg17484671	-0.576207	0.576207	5.94051	9.59812e-08	1	0	31158158	1	30930745	R								chr1:31158009-31158261	Island	TRUE	1:30930551-30931040	1:31158014-31158559
cg26529645	-0.576194	0.576194	5.94032	9.60572e-08	1	1	22612262	1	22484849	F								chr1:22612214-22612418	Island		1:22484728-22484927
cg26140475	0.576158	0.576158	5.93976	9.62762e-08	1	0	126525558	8	126594740	R										TRUE
cg25451702	0.576138	0.576138	5.93945	9.63973e-08	1	1	225440982	2	225149226	F					CUL3	NM_003590	Body			TRUE
cg18773597	0.576126	0.576126	5.93927	9.64688e-08	1	0	119854913	6	119896612	F										TRUE
cg27419470	-0.576121	0.576121	5.93919	9.64978e-08	1	0	217675069	2	217383314	R								chr2:217674965-217675214	Island		2:217383115-217383686
cg19687152	-0.57612	0.57612	5.93917	9.65062e-08	1	1	102968497	14	102038250	R					TECPR2	NM_014844	3'UTR				14:102038214-102038268
cg06319288	0.576117	0.576117	5.93913	9.65203e-08	1	1	21987032	22	20317032	F					CCDC116	NM_152612	TSS200	chr22:21982786-21984484	S_Shelf		22:20316846-20317341	22:21986824-21987293
cg21377950	-0.576102	0.576102	5.93889	9.66149e-08	1	1	35781962	10	35821968	F					CCNY;CCNY	NM_145012;NM_181698	Body;Body			TRUE
cg02933362	0.576083	0.576083	5.9386	9.67314e-08	1	1	102091607	2	101458039	F					RFX8	NM_001145664	TSS1500	chr2:102090370-102091130	S_Shore			2:102090262-102091883
cg20168495	0.57605	0.57605	5.93809	9.69309e-08	1	0	148283066	4	148502516	F										TRUE
cg17491850	-0.576017	0.576017	5.93759	9.71307e-08	1	0	57888480	1	57661068	R					DAB1	NM_021080	5'UTR	chr1:57887963-57890637	Island		1:57660552-57661069
cg07829379	-0.576007	0.576007	5.93744	9.71894e-08	1	1	35294198	17	32368311	R		rs6607356			LHX1	NM_005568	TSS1500	chr17:35291899-35300875	Island		17:32365861-32368438
cg11510999	-0.575999	0.575999	5.93731	9.72384e-08	1	1	53591490	12	51877757	R					ITGB7	NM_000889	Body	chr12:53591254-53591767	Island		12:51877589-51878034	12:53591103-53591852
cg15868235	-0.575948	0.575948	5.93652	9.75523e-08	1	1	12486114	3	12461114	F										TRUE
cg22053861	-0.575947	0.575947	5.9365	9.75594e-08	1	1	65318683	11	65075259	R					LTBP3;LTBP3;LTBP3	NM_001164266;NM_021070;NM_001130144	Body;Body;Body	chr11:65321225-65321823	N_Shelf		11:65075191-65075280
cg20094462	-0.575945	0.575945	5.93647	9.75733e-08	1	1	848071	19	799071	R		rs1126604			PRTN3	NM_002777	3'UTR	chr19:847898-848129	Island		19:798915-799087
cg01612140	0.575927	0.575927	5.9362	9.76821e-08	1	0	78166436	6	78223155	R										TRUE
cg05291674	-0.575908	0.575908	5.93591	9.77968e-08	1	1	68480210	15	66267264	F					PIAS1	NM_016166	3'UTR
cg00379648	-0.575905	0.575905	5.93586	9.78163e-08	1	0	106979451	12	105503581	R					RFX4	NM_213594	Body	chr12:106979429-106981086	Island	TRUE	12:105503560-105503613
cg07397579	-0.575893	0.575893	5.93567	9.78906e-08	1	1	88459662	16	86987163	F		rs1566448						chr16:88459515-88459739	Island		16:86987028-86987268
cg00159243	0.575892	0.575892	5.93566	9.78962e-08	1	0	109023799	12	107547928	R					SELPLG	NM_003006	5'UTR			TRUE		12:109023520-109023885
cg08942342	-0.575849	0.575849	5.93499	9.81645e-08	1	1	177580211	5	177512817	F					NHP2;NHP2	NM_017838;NM_001034833	Body;Body	chr5:177580534-177581126	N_Shore		5:177512787-177512825
cg25256924	0.575834	0.575834	5.93476	9.82552e-08	1	1	67205739	11	66962315	R					CORO1B;CORO1B;PTPRCAP	NM_001018070;NM_020441;NM_005608	3'UTR;3'UTR;TSS1500	chr11:67203319-67203662	S_Shelf
cg11795222	-0.575821	0.575821	5.93455	9.83369e-08	1	1	101924858	14	100994611	R								chr14:101923575-101925995	Island		14:100993306-100995692
cg06015525	0.575724	0.575724	5.93306	9.89362e-08	1	1	57872123	12	56158390	R					ARHGAP9;ARHGAP9;ARHGAP9	NM_032496;NM_001080157;NM_001080156	Body;Body;TSS1500	chr12:57869075-57870182	S_Shore			12:57870955-57872336
cg20335309	-0.57572	0.57572	5.933	9.89597e-08	1	1	22899442	1	22772029	R					EPHA8;EPHA8	NM_001006943;NM_020526	Body;Body	chr1:22902802-22903413	N_Shelf	TRUE		1:22899357-22899465
cg19230025	0.575671	0.575671	5.93225	9.92638e-08	1	0	35488496	19	40180336	R								chr19:35491151-35492020	N_Shelf			19:35487995-35488637
cg09177577	-0.575662	0.575662	5.93212	9.93179e-08	1	1	22503577	8	22559522	F	rs35083320				BIN3	NM_018688	Body			TRUE
cg12424598	0.575633	0.575633	5.93166	9.95029e-08	1	1	151788227	1	150054851	R					RORC;RORC	NM_005060;NM_001001523	Body;Body					1:151788218-151788841
cg26861995	0.575608	0.575608	5.93128	9.96583e-08	1	1	127831673	3	129314363	R					RUVBL1	NM_003707	Body			TRUE		3:127831443-127831853
cg22741735	-0.575604	0.575604	5.93121	9.96852e-08	1	1	139056804	5	139036988	R					CXXC5	NM_016463	5'UTR	chr5:139056577-139056856	Island	TRUE	5:139036849-139036993	5:139056744-139056973
cg18145877	-0.575578	0.575578	5.93081	9.98477e-08	1	1	15397729	8	15442100	F					TUSC3;TUSC3;TUSC3;TUSC3	NM_006765;NM_006765;NM_178234;NM_178234	5'UTR;1stExon;1stExon;5'UTR	chr8:15397636-15398287	Island		8:15442032-15442616
cg05003554	-0.575571	0.575571	5.9307	9.98915e-08	1	1	24488076	5	24523833	R					CDH10	NM_006727	Body				5:24523764-24523837
cg18527574	-0.575564	0.575564	5.93061	9.99305e-08	1	0	222434303	2	222142547	F					EPHA4	NM_004438	Body	chr2:222436034-222438941	N_Shore
cg07220903	0.575514	0.575514	5.92983	1.00248e-07	1	1	46973284	3	46948288	F					CCDC12	NM_144716	Body			TRUE
cg27377863	0.575507	0.575507	5.92972	1.00291e-07	1	0	16189693	19	16050693	F	rs12980932				TPM4;TPM4	NM_001145160;NM_003290	Body;Body	chr19:16186789-16188275	S_Shore			19:16188909-16190487
cg03706175	-0.575495	0.575495	5.92953	1.00368e-07	1	1	47597331	2	47450835	R					EPCAM	NM_002354	Body	chr2:47596629-47597256	S_Shore
cg04410989	0.575482	0.575482	5.92934	1.00445e-07	1	1	35578437	20	35011851	F					SAMHD1	NM_015474	Body	chr20:35579337-35580451	N_Shore
cg14688579	-0.575436	0.575436	5.92863	1.00736e-07	1	0	223168453	2	222876697	F					CCDC140	NM_153038	5'UTR	chr2:223168653-223169008	N_Shore		2:222876292-222877252
cg05101437	0.575422	0.575422	5.92841	1.00827e-07	1	0	92262970	7	92100906	F					CDK6;CDK6	NM_001259;NM_001145306	Body;Body			TRUE
cg01850135	0.57542	0.57542	5.92838	1.00839e-07	1	1	4516078	16	4456079	F	rs3747584	rs3747583			NMRAL1	NM_020677	Body				16:4456071-4456393	16:4515930-4516203
cg12446199	-0.575407	0.575407	5.92818	1.00923e-07	1	1	167408841	1	165675465	F	rs55731916				CD247;CD247	NM_198053;NM_000734	Body;Body	chr1:167408512-167409137	Island	TRUE	1:165675137-165675738	1:167408697-167408999
cg22481263	-0.575395	0.575395	5.928	1.00995e-07	1	1	906493	1	896356	R					PLEKHN1;PLEKHN1	NM_032129;NM_001160184	Body;Body	chr1:906296-906538	Island		1:895736-896633
cg04602284	-0.575351	0.575351	5.92732	1.01275e-07	1	1	119422283	3	120904973	R					C3orf15	NM_033364	Body	chr3:119421855-119422334	Island	TRUE	3:120904546-120905024
cg07646467	-0.575345	0.575345	5.92723	1.01313e-07	1	1	130844899	10	130734889	F											10:130734850-130734903
cg21171625	-0.575323	0.575323	5.92688	1.01457e-07	1	1	38022607	1	37795194	F	rs34767392				DNALI1	NM_003462	1stExon	chr1:38022452-38022719	Island		1:37794946-37795298
cg25167447	-0.575318	0.575318	5.92682	1.01484e-07	1	1	201617042	1	199883665	F				TRUE	NAV1	NM_020443	TSS1500	chr1:201617041-201619788	Island		1:199883665-199886396	1:201617004-201617384
cg18557131	-0.5753	0.5753	5.92654	1.01597e-07	1	0	100624207	13	99422208	F		rs35594976			ZIC5	NM_033132	TSS200	chr13:100620241-100624348	Island		13:99420289-99422349
cg04191403	-0.575257	0.575257	5.92587	1.01874e-07	1	1	87637999	16	86195500	F					JPH3	NM_020655	Body	chr16:87636506-87637284	S_Shore		16:86192682-86195809	16:87637597-87638140
cg06902698	-0.575252	0.575252	5.92579	1.01907e-07	1	1	151137676	1	149404300	R					SCNM1;LYSMD1;LYSMD1	NM_024041;NM_001136543;NM_212551	TSS1500;Body;1stExon
cg10874111	0.575242	0.575242	5.92565	1.01968e-07	1	1	158799748	7	158492509	R					LOC154822	NR_024394	TSS1500	chr7:158798591-158799434	S_Shore		7:158492476-158492551
cg20859731	-0.575211	0.575211	5.92517	1.02166e-07	1	1	36226820	20	35660234	F								chr20:36226617-36226841	Island	TRUE
cg22747501	-0.575199	0.575199	5.92498	1.02247e-07	1	1	29233476	7	29200001	F					CHN2	NM_004067	TSS1500	chr7:29233704-29235046	N_Shore		7:29199993-29201519
cg07706695	0.575197	0.575197	5.92495	1.02259e-07	1	1	111179008	1	110980531	R												1:111178823-111179075
cg12527995	0.575194	0.575194	5.92491	1.02275e-07	1	1	53103294	1	52875882	F					FAM159A	NM_001042693	Body	chr1:53098629-53099303	S_Shelf			1:53102419-53103611
cg13906811	-0.57519	0.57519	5.92484	1.02304e-07	1	1	50575093	2	50428597	R					NRXN1;NRXN1;NRXN1	NM_004801;NM_001135659;NM_138735	Body;Body;TSS200	chr2:50574045-50574817	S_Shore
cg11097954	0.575186	0.575186	5.92477	1.02331e-07	1	1	22564251	14	21634091	F	rs75444901
cg20866075	-0.575153	0.575153	5.92427	1.0254e-07	1	1	77777010	17	75391605	R								chr17:77770672-77778468	Island		17:75391169-75393063	17:77776942-77777121
cg12404168	-0.575149	0.575149	5.92421	1.02565e-07	1	1	91370196	13	90168197	R										TRUE
cg02078690	-0.575148	0.575148	5.92419	1.02575e-07	1	0	122852454	11	122357664	R					BSX	NM_001098169	TSS200	chr11:122852411-122852699	Island	TRUE	11:122357622-122357909	11:122852441-122852883
cg18419358	0.575136	0.575136	5.92402	1.02647e-07	1	1	158384009	6	158303997	R										TRUE
cg25150243	-0.575091	0.575091	5.92331	1.02941e-07	1	1	50474159	15	48261451	F					SLC27A2;SLC27A2	NM_001159629;NM_003645	TSS1500;TSS1500	chr15:50474322-50475186	N_Shore	TRUE		15:50474146-50475737
cg23198707	-0.575086	0.575086	5.92324	1.0297e-07	1	1	112023284	3	113505974	F										TRUE		3:112022875-112023316
cg04840108	0.575043	0.575043	5.92257	1.03251e-07	0	0	38859339	4	38535734	R		rs2174284			TLR6	NM_006068	TSS1500			TRUE		4:38859042-38859508
cg20686446	-0.575037	0.575037	5.92249	1.03286e-07	0	0	50320090	19	55011902	F					MED25	NM_030973	TSS1500	chr19:50321414-50321762	N_Shore
cg06769820	0.575028	0.575028	5.92235	1.03345e-07	0	0	54554571	4	54249328	F										TRUE		4:54554506-54554716
cg10191240	0.575002	0.575002	5.92195	1.03513e-07	0	0	134230101	8	134299283	R					WISP1;WISP1	NM_003882;NM_080838	Body;Body			TRUE		8:134229865-134230713
cg02959006	0.574979	0.574979	5.92159	1.03663e-07	0	0	68033589	16	66591090	F					DPEP2	NM_022355	TSS1500			TRUE		16:68033233-68033728
cg21115558	0.57497	0.57497	5.92146	1.0372e-07	0	0	39816319	6	39924297	R		rs73734924			DAAM2	NM_015345	5'UTR
cg12126243	0.57497	0.57497	5.92146	1.03722e-07	0	0	59742285	14	58812038	F					DAAM1	NM_014992	Body			TRUE
cg11324957	-0.574944	0.574944	5.92106	1.0389e-07	0	0	53086857	15	50874149	R								chr15:53086629-53086858	Island		15:50873992-50874276
cg07591229	-0.574931	0.574931	5.92086	1.03973e-07	0	0	241922908	2	241571581	R								chr2:241922777-241923143	Island		2:241571495-241571756	2:241922745-241923894
cg04441857	0.574902	0.574902	5.9204	1.04167e-07	0	0	14701815	10	14741821	R					FAM107B	NM_031453	Body			TRUE		10:14701543-14702243
cg08166729	0.574894	0.574894	5.92029	1.04216e-07	0	0	155079250	7	154710183	R											7:154710183-154710319
cg12563935	-0.574838	0.574838	5.91942	1.04583e-07	0	0	63163128	17	60593590	R					RGS9;RGS9;RGS9	NM_003835;NM_001081955;NM_001165933	Body;Body;Body				17:60593537-60593636
cg01740766	-0.574834	0.574834	5.91936	1.04611e-07	0	0	44528958	6	44636936	F											6:44636936-44637136
cg27179866	-0.574827	0.574827	5.91925	1.04655e-07	0	0	27740120	6	27848099	R	rs78466379	rs78525893								TRUE	6:27848053-27848518	6:27739903-27741119
cg19401033	-0.574815	0.574815	5.91908	1.04731e-07	0	0	107148372	3	108631062	F								chr3:107149820-107150910	N_Shore		3:108631025-108631144	3:107148351-107149607
cg21291759	-0.574774	0.574774	5.91844	1.05001e-07	0	0	18406786	1	18279373	F	rs76238899										1:18279211-18279466
cg02221520	0.574763	0.574763	5.91827	1.05075e-07	0	0	38859706	4	38536101	F	rs365000	rs73811232			TLR6	NM_006068	TSS1500			TRUE
cg13930596	0.574763	0.574763	5.91827	1.05077e-07	0	0	115108282	12	113592665	R					TBX3;TBX3	NM_005996;NM_016569	3'UTR;3'UTR	chr12:115109503-115110061	N_Shore
cg21052656	0.57476	0.57476	5.91823	1.05092e-07	0	0	67250046	11	67006622	R					AIP	NM_003977	TSS1500	chr11:67250344-67250864	N_Shore			11:67249988-67251218
cg18900271	0.574739	0.574739	5.91791	1.0523e-07	0	0	110863886	2	110221175	R					MALL	NM_005434	Body			TRUE
cg19627034	0.574728	0.574728	5.91773	1.05306e-07	0	0	110476668	1	110278191	R										TRUE
cg13888983	-0.574677	0.574677	5.91695	1.05642e-07	0	0	132981932	9	132021753	R			TRUE		FREQ;FREQ	NM_001128826;NM_014286	Body;Body
cg01032675	0.574668	0.574668	5.91681	1.05703e-07	0	0	3136430	19	3087430	F	rs75723333				GNA15;GNA15	NM_002068;NM_002068	1stExon;5'UTR				19:3087076-3087918	19:3135896-3136666
cg05232215	-0.574667	0.574667	5.91679	1.05708e-07	0	0	53393825	1	53166413	R					SCP2;SCP2	NM_001007098;NM_002979	Body;Body	chr1:53392880-53393645	S_Shore		1:53165238-53166512	1:53392411-53393882
[truncated: 46,498 more rows]

## Sheet: 6_IF_Correlations
TargetID	Correlation to IF	Abs Correlation IF	t	p-value	Pass Bonferroni correction	Pass Bonferroni with and without sex&age correction	MAPINFO	Chromosome_36	Coordinate_36	Strand	Probe_SNPs	Probe_SNPs_10	Random_Loci	Methyl27_Loci	UCSC_RefGene_Name	UCSC_RefGene_Accession	UCSC_RefGene_Group	UCSC_CpG_Islands_Name	Relation_to_UCSC_CpG_Island	Enhancer	HMM_Island	Regulatory_Feature_Name
cg00355019	-0.895942	0.895942	16.5108	2.62591e-25	1	1	119994877	11	119500087	F	rs2084896				TRIM29	NM_012101	Body
cg26572992	-0.878214	0.878214	15.0303	3.79979e-23	1	1	18876246	19	18737246	F	rs36070283				CRTC1;CRTC1	NM_015321;NM_001098482	Body;Body	chr19:18873019-18873349	S_Shelf			19:18876079-18876302
cg03546360	0.868593	0.868593	14.3479	4.12918e-22	1	1	12675968	1	12598555	F					DHRS3	NM_004753	Body	chr1:12676983-12678642	N_Shore
cg11586857	-0.867979	0.867979	14.3067	4.77836e-22	1	1	31540136	6	31648115	F	rs56245447	rs2239704			LTA;LTA;LTA	NM_000595;NM_001159740;NM_000595	1stExon;5'UTR;5'UTR					6:31539764-31540869
cg08799922	0.864385	0.864385	14.0709	1.10599e-21	1	1	7245030	12	7136171	R					C1R;C1R	NM_001733;NM_001733	1stExon;5'UTR					12:7244451-7246264
cg19478500	0.863435	0.863435	14.0101	1.37496e-21	1	1	125284655	6	125326354	F					STL	NR_026876	TSS1500	chr6:125283124-125284389	S_Shore
cg18095506	0.863384	0.863384	14.0068	1.39132e-21	1	1	137834707	3	139317397	F					DZIP1L	NM_173543	TSS1500	chr3:137833848-137834592	S_Shore
cg27230697	0.862022	0.862022	13.9206	1.89534e-21	1	1	58673577	11	58430153	R								chr11:58672851-58673288	S_Shore		11:58429987-58430154	11:58672560-58674287
cg09621572	-0.859807	0.859807	13.7829	3.11314e-21	1	1	31539973	6	31647952	F	rs36221306	rs56018225			LTA;LTA;LTA	NM_000595;NM_001159740;NM_001159740	TSS200;1stExon;5'UTR					6:31539764-31540869
cg24124443	0.858389	0.858389	13.6963	4.25836e-21	1	1	107711648	12	106235778	R					BTBD11	NM_001018072	TSS1500	chr12:107711603-107714107	Island		12:106235762-106236194	12:107711149-107712289
cg14797402	0.858154	0.858154	13.6821	4.48289e-21	1	1	58673453	11	58430029	F								chr11:58672851-58673288	S_Shore		11:58429987-58430154	11:58672560-58674287
cg24732137	0.856398	0.856398	13.5768	6.5717e-21	1	1	56988702	19	61680514	F					ZNF667;ZNF667;ZNF667	NM_022103;NR_030740;NM_022103	5'UTR;Body;1stExon	chr19:56988313-56989741	Island		19:61680080-61681664
cg15085899	0.854785	0.854785	13.4816	9.29768e-21	1	1	125003064	12	123569017	F					NCOR2;NCOR2	NM_006312;NM_001077261	5'UTR;5'UTR	chr12:125002880-125003101	Island	TRUE	12:123568738-123569372	12:125002434-125003313
cg05255522	0.854748	0.854748	13.4794	9.37126e-21	1	1	50682710	6	50790669	F					TFAP2D	NM_172238	Body	chr6:50682334-50683214	Island		6:50790308-50791370
cg24014143	0.850337	0.850337	13.2265	2.36875e-20	1	1	70682127	13	69580128	R					KLHL1;KLHL1;ATXN8OS	NM_020866;NM_020866;NR_002717	1stExon;5'UTR;Body	chr13:70681732-70682219	Island	TRUE	13:69579734-69580434
cg09082903	0.85014	0.85014	13.2155	2.46727e-20	1	1	164253207	4	164472657	F					NPY1R	NM_000909	5'UTR	chr4:164252954-164253471	Island		4:164472421-164473047	4:164253177-164254526
cg11357746	0.849333	0.849333	13.1704	2.91349e-20	1	1	114837887	12	113322270	R					TBX5;TBX5;TBX5;TBX5	NM_000192;NM_181486;NM_080717;NM_080718	Body;Body;Body;Body	chr12:114838312-114838889	N_Shore	TRUE	12:113321714-113322970
cg17342973	0.845098	0.845098	12.9392	6.86217e-20	1	1	184301239	3	185783933	R								chr3:184301117-184302134	Island		3:185783790-185784909
cg19593285	-0.844629	0.844629	12.9141	7.53363e-20	1	1	32267661	20	31731322	R					E2F1	NM_005225	Body	chr20:32264596-32264813	S_Shelf			20:32267379-32267976
cg11775521	0.843985	0.843985	12.8798	8.55882e-20	1	1	74178795	11	73856443	F					KCNE3	NM_005472	TSS200	chr11:74178175-74178801	Island	TRUE
cg16769152	0.843891	0.843891	12.8749	8.71813e-20	1	1	77734206	11	77411854	R					KCTD14	NM_023930	1stExon				11:77411703-77411900
cg09637172	-0.843789	0.843789	12.8695	8.89559e-20	1	1	31545252	6	31653231	F					TNF	NM_000594	Body	chr6:31548436-31549277	N_Shelf
cg11869628	0.843406	0.843406	12.8492	9.59324e-20	1	1	83240788	15	81037843	F					CPEB1;CPEB1;CPEB1;CPEB1	NM_001079534;NM_001079533;NM_001079535;NM_030594	TSS1500;TSS1500;TSS1500;Body			TRUE
cg03506640	0.84208	0.84208	12.7796	1.24405e-19	1	1	85997753	14	85067506	F					FLRT2	NM_013231	5'UTR	chr14:85997468-85998637	Island		14:85065806-85068075
cg25943096	0.841884	0.841884	12.7694	1.29264e-19	1	1	38869650	4	38546045	R					MIR574;FAM114A1	NR_030300;NM_138389	TSS200;5'UTR	chr4:38869401-38869780	Island		4:38545431-38546393	4:38869087-38869876
cg17100943	0.84109	0.84109	12.7282	1.50827e-19	1	1	6459300	19	6410300	R					SLC25A23	NM_024103	Body	chr19:6459235-6460651	Island		19:6410273-6411761	19:6459195-6460993
cg16966315	0.841048	0.841048	12.726	1.52046e-19	1	1	149112318	7	148743251	F								chr7:149112306-149112545	Island		7:148743062-148743600
cg25611057	-0.840288	0.840288	12.6869	1.76093e-19	1	1	197121419	3	198605816	F										TRUE	3:198605775-198605836	3:197121318-197121857
cg22719308	0.839704	0.839704	12.6569	1.97027e-19	1	1	214725918	1	212792541	F	rs71639532				PTPN14	NM_005401	TSS1500	chr1:214724104-214725056	S_Shore
cg08075204	-0.839599	0.839599	12.6516	2.01031e-19	1	1	51718112	12	50004379	F					BIN2	NM_016293	TSS200				12:50003941-50004609	12:51716542-51718520
cg02305850	0.839531	0.839531	12.6481	2.03663e-19	1	1	126152462	11	125657672	R					TIRAP;TIRAP	NM_001039661;NM_148910	TSS1500;TSS1500	chr11:126152722-126153400	N_Shore		11:125657534-125657755	11:126152114-126153662
cg09076788	0.839251	0.839251	12.6338	2.14915e-19	1	1	19124971	16	19032472	F					ITPRIPL2;ITPRIPL2	NM_001034841;NR_028028	TSS1500;TSS1500	chr16:19125136-19126607	N_Shore		16:19032472-19034781
cg14294859	0.838398	0.838398	12.5906	2.5286e-19	1	1	130862556	9	129902377	R					SLC25A25;SLC25A25;SLC25A25;SLC25A25	NM_001006642;NM_052901;NM_001006641;NM_001006643	Body;Body;Body;5'UTR			TRUE
cg14407179	-0.837848	0.837848	12.5628	2.80686e-19	1	1	963768	7	930294	F	rs11769242				ADAP1	NM_006869	Body	chr7:965987-966266	N_Shelf		7:929576-930590
cg21718267	0.837255	0.837255	12.5331	3.13996e-19	1	1	113916473	12	112400856	R								chr12:113916433-113916717	Island		12:112400817-112401149
cg02003159	0.83723	0.83723	12.5318	3.155e-19	1	1	107711614	12	106235744	R					BTBD11	NM_001018072	TSS1500	chr12:107711603-107714107	Island			12:107711149-107712289
cg01151584	-0.835686	0.835686	12.455	4.21581e-19	1	1	64627528	11	64384104	R					EHD1	NM_006795	Body				11:64384067-64384353
cg09001549	-0.835284	0.835284	12.4352	4.54464e-19	1	1	129281454	12	127847407	R		rs35343544			SLC15A4	NM_145648	Body	chr12:129280256-129280486	S_Shore	TRUE	12:127847359-127847500
cg16272981	-0.834971	0.834971	12.4198	4.81645e-19	1	1	1489889	5	1542889	R					LPCAT1	NM_024830	Body	chr5:1489799-1490071	Island		5:1542800-1543040
cg18454288	0.834961	0.834961	12.4193	4.82554e-19	1	1	50861607	7	50829101	R					GRB10	NM_001001555	TSS1500	chr7:50861390-50861638	Island		7:50829061-50829393
cg27229484	-0.834628	0.834628	12.403	5.13378e-19	1	1	37947371	1	37719958	R					ZC3H12A	NM_025079	Body				1:37719845-37719986
cg01718742	0.834155	0.834155	12.3799	5.60304e-19	1	1	62070184	16	60627685	R					CDH8	NM_001796	TSS200	chr16:62069121-62070634	Island		16:60626334-60628312
cg11996817	0.833939	0.833939	12.3693	5.83163e-19	1	1	8230768	17	8171493	F		rs73250827						chr17:8230195-8230941	Island	TRUE	17:8170948-8171649	17:8229843-8230778
cg20434666	-0.83371	0.83371	12.3582	6.08299e-19	1	1	49893406	10	49563412	R					WDFY4	NM_020945	TSS200
cg05058167	0.833606	0.833606	12.3531	6.20118e-19	1	1	37895424	17	35148950	F					GRB7;GRB7	NM_005310;NM_001030002	5'UTR;5'UTR				17:35148935-35148987
cg18274480	0.833598	0.833598	12.3527	6.2099e-19	1	1	145713863	5	145694056	F								chr5:145713641-145713913	Island		5:145693886-145694057	5:145713822-145714001
cg10831212	0.833539	0.833539	12.3498	6.27832e-19	1	1	57529419	11	57285995	F	rs11570176				CTNND1;CTNND1;CTNND1;CTNND1;CTNND1;CTNND1;CTNND1;CTNND1;CTNND1;CTNND1;CTNND1;CTNND1;CTNND1;CTNND1;CTNND1;CTNND1;CTNND1;CTNND1;CTNND1;CTNND1;CTNND1;CTNND1;CTNND1;CTNND1;CTNND1;CTNND1	NM_001085459;NM_001085462;NM_001085462;NM_001085463;NM_001085458;NM_001085461;NM_001085464;NM_001085467;NM_001085460;NM_001085469;NM_001085468;NM_001085465;NM_001085465;NM_001085468;NM_001085460;NM_001085466;NM_001085459;NM_001331;NM_001085467;NM_001331;NM_001085463;NM_001085464;NM_001085469;NM_001085458;NM_001085466;NM_001085461	5'UTR;1stExon;5'UTR;1stExon;1stExon;1stExon;1stExon;1stExon;5'UTR;1stExon;5'UTR;1stExon;5'UTR;1stExon;1stExon;5'UTR;1stExon;1stExon;5'UTR;5'UTR;5'UTR;5'UTR;5'UTR;5'UTR;1stExon;5'UTR
cg26226110	-0.833322	0.833322	12.3393	6.53403e-19	1	1	1395945	1	1385808	R					ATAD3C	NM_001039211	Body	chr1:1396085-1396338	N_Shore
cg24455365	0.833227	0.833227	12.3347	6.6492e-19	1	1	20961229	1	20833816	R					PINK1	NM_032409	Body	chr1:20960045-20960551	S_Shore
cg08498254	0.83276	0.83276	12.3121	7.24413e-19	1	1	155109505	5	155089698	F								chr5:155107504-155108934	S_Shore		5:155089239-155089836
cg14510299	0.832711	0.832711	12.3098	7.30863e-19	1	1	27928494	1	27801081	F		rs11801264			AHDC1	NM_001029882	5'UTR	chr1:27929705-27930866	N_Shore
cg02973469	0.83259	0.83259	12.304	7.47297e-19	1	1	126152481	11	125657691	F					TIRAP;TIRAP	NM_001039661;NM_148910	TSS1500;TSS1500	chr11:126152722-126153400	N_Shore		11:125657534-125657755	11:126152114-126153662
cg24843380	0.832098	0.832098	12.2803	8.17598e-19	1	1	178367827	5	178300433	F					ZNF454	NM_182594	TSS1500	chr5:178367620-178368725	Island		5:178300160-178301397
cg07967630	0.831543	0.831543	12.2537	9.04525e-19	1	1	58149317	6	58257276	R											6:58257198-58257281
cg22891500	0.831503	0.831503	12.2519	9.11e-19	1	1	23653996	19	23445836	F	rs35894745							chr19:23653691-23654244	Island		19:23445567-23446126
cg06477663	-0.831454	0.831454	12.2495	9.19176e-19	1	1	46757415	13	45655416	R		rs75089398			LCP1	NM_002298	TSS1500					13:46757260-46757650
cg06970884	0.83062	0.83062	12.2098	1.06908e-18	1	1	2300100	17	2246850	F					MNT	NM_020310	Body	chr17:2302892-2305402	N_Shelf		17:2246832-2246916	17:2300003-2300535
cg21255942	0.83055	0.83055	12.2065	1.08268e-18	1	1	39954186	22	38284132	F								chr22:39953450-39954668	Island		22:38283418-38284509
cg03780927	0.830528	0.830528	12.2055	1.08708e-18	1	1	118781150	11	118286360	F					BCL9L;BCL9L	NM_182557;NM_182557	1stExon;5'UTR	chr11:118781060-118781732	Island	TRUE	11:118286271-118286989	11:118781076-118781706
cg11150585	0.8302	0.8302	12.19	1.15314e-18	1	1	45769977	21	44594405	R											21:44594250-44595408
cg04850765	0.830162	0.830162	12.1881	1.16121e-18	1	1	67135479	15	64922533	R								chr15:67135257-67135480	Island			15:67134500-67135541
cg01486814	0.829969	0.829969	12.1791	1.20211e-18	1	1	88799186	11	88438834	R											11:88438534-88438926
cg16015423	0.82968	0.82968	12.1655	1.26619e-18	1	1	15217974	19	15078974	F					SYDE1	NM_033025	TSS1500	chr19:15217951-15218617	Island		19:15078952-15079617	19:15217447-15218971
cg15297628	-0.829649	0.829649	12.164	1.27333e-18	1	1	69240844	11	68950025	R											11:68949986-68950063
cg26706896	0.829627	0.829627	12.1629	1.27847e-18	1	1	100026690	15	97844213	R										TRUE	15:97844142-97844391
cg08446900	0.829501	0.829501	12.157	1.30762e-18	1	1	38501519	17	35755045	R					RARA;RARA;RARA;RARA	NM_001145301;NM_000964;NM_001024809;NM_001145302	Body;Body;Body;Body	chr17:38501396-38501839	Island	TRUE	17:35754981-35755307	17:38500943-38502323
cg05144259	0.829285	0.829285	12.1469	1.35911e-18	1	1	157808584	7	157501345	F					PTPRN2;PTPRN2;PTPRN2	NM_002847;NM_130842;NM_130843	Body;Body;Body				7:157501345-157501997
cg10673833	-0.828645	0.828645	12.117	1.5238e-18	1	1	45018849	7	44985374	R					MYO1G	NM_033054	TSS200					7:45018258-45019154
cg03514404	0.82826	0.82826	12.099	1.63197e-18	1	1	143579665	7	143210598	F	rs10952570				FAM115A	NM_014719	5'UTR	chr7:143582125-143582610	N_Shelf		7:143210407-143211051	7:143579605-143579848
cg25763393	0.828159	0.828159	12.0943	1.66173e-18	1	1	52956832	19	57648644	R					ZNF578;ZNF578	NM_001099694;NM_001099694	1stExon;5'UTR	chr19:52956656-52957245	Island		19:57648469-57649057	19:52956318-52957237
cg21969566	-0.82785	0.82785	12.0799	1.75552e-18	1	1	11447922	19	11308922	R					RAB3D	NM_004283	Body	chr19:11450016-11450414	N_Shelf			19:11447893-11448207
cg20730629	0.827396	0.827396	12.059	1.90236e-18	1	1	53886622	12	52172889	R					MAP3K12	NM_006301	5'UTR	chr12:53886562-53887101	Island	TRUE	12:52172762-52173353	12:53886312-53887420
cg22258045	-0.826814	0.826814	12.0321	2.10833e-18	1	1	145002534	8	145074522	R					PLEC1;PLEC1;PLEC1;PLEC1;PLEC1;PLEC1;PLEC1;PLEC1	NM_201378;NM_201384;NM_201382;NM_201381;NM_000445;NM_201380;NM_201383;NM_201379	Body;Body;Body;Body;Body;Body;Body;Body	chr8:145003589-145004145	N_Shore			8:145001758-145002675
cg03367264	0.826771	0.826771	12.0301	2.12442e-18	1	1	13392131	10	13432137	F											10:13432070-13432162	10:13391799-13392503
cg07053114	-0.826652	0.826652	12.0246	2.16953e-18	1	1	129794994	10	129684984	F					PTPRE	NM_006504	5'UTR
cg19343611	0.826478	0.826478	12.0167	2.2367e-18	1	1	28010528	22	26340528	F								chr22:28010273-28010599	Island		22:26340250-26340561
cg02503159	0.826106	0.826106	11.9996	2.38784e-18	1	1	5026324	6	4971323	F										TRUE	6:4971120-4971333	6:5026139-5026888
cg14873488	0.825769	0.825769	11.9843	2.533e-18	1	1	39735625	14	38805376	F					CTAGE5;CTAGE5;CTAGE5;CTAGE5;CTAGE5	NM_203356;NM_005930;NM_203355;NM_203354;NM_203356	1stExon;TSS1500;TSS1500;Body;5'UTR	chr14:39735802-39736902	N_Shore		14:38805361-38806653
cg07849944	0.82571	0.82571	11.9816	2.55936e-18	1	1	6623738	16	6563739	R					A2BP1;A2BP1	NM_001142333;NM_018723	5'UTR;5'UTR				16:6563646-6564045
cg16476991	-0.825447	0.825447	11.9695	2.68013e-18	1	1	114831404	13	113849506	R					RASA3	NM_007368	Body					13:114830702-114831785
cg18792146	0.825437	0.825437	11.9691	2.68452e-18	1	1	235105751	1	233172374	F										TRUE	1:233172227-233172572
cg05910443	0.825268	0.825268	11.9614	2.7652e-18	1	1	101688675	7	101475395	R					CUX1;CUX1;CUX1	NM_181500;NM_181552;NM_001913	Body;Body;Body			TRUE	7:101475348-101475466
cg12542255	0.825158	0.825158	11.9564	2.8188e-18	1	1	45976195	19	50668035	F					FOSB;FOSB	NM_006732;NM_001114171	Body;Body	chr19:45975848-45976262	Island	TRUE	19:50667771-50668057
cg04356090	-0.824832	0.824832	11.9417	2.98316e-18	1	1	129280133	12	127846086	R					SLC15A4	NM_145648	Body	chr12:129280256-129280486	N_Shore		12:127846018-127846411
cg20457732	0.82462	0.82462	11.932	3.09568e-18	1	1	71172486	1	70945074	R										TRUE	1:70944707-70945083
cg09800500	-0.824606	0.824606	11.9314	3.10273e-18	1	1	24992256	12	24883523	F					BCAT1	NM_005504	Body			TRUE
cg12459932	-0.824406	0.824406	11.9224	3.2128e-18	1	1	25292018	1	25164605	F					RUNX3	NM_001031680	TSS1500					1:25291322-25292142
cg03794801	0.824328	0.824328	11.9189	3.25617e-18	1	1	33817159	17	30841272	F	rs79865455				SLFN12L	NM_001145027	Body	chr17:33814234-33814947	S_Shelf		17:30841195-30841393
cg20451986	-0.824183	0.824183	11.9123	3.33937e-18	1	1	133928302	11	133433512	F											11:133433475-133433567	11:133928086-133928366
cg24102222	-0.824106	0.824106	11.9089	3.38403e-18	1	1	129280449	12	127846402	R					SLC15A4	NM_145648	Body	chr12:129280256-129280486	Island		12:127846018-127846411
cg25499099	0.823826	0.823826	11.8962	3.55242e-18	1	1	7284662	17	7225386	F				TRUE	TNK1	NM_003985	5'UTR	chr17:7284223-7284687	Island	TRUE		17:7284194-7284667
cg26459819	0.823818	0.823818	11.8959	3.55735e-18	1	1	111169457	11	110674667	R					C11orf93;C11orf92	NM_001136105;NM_207429	TSS1500;5'UTR	chr11:111169304-111170428	Island		11:110674530-110675889
cg20113012	0.823478	0.823478	11.8806	3.7726e-18	1	1	71308660	17	68820255	R					CDC42EP4	NM_012121	TSS1500	chr17:71306975-71308682	Island		17:68818528-68820267
cg23303108	-0.823183	0.823183	11.8674	3.9692e-18	1	1	23083578	8	23139523	R					TNFRSF10A	NM_003844	TSS1500	chr8:23081956-23082975	S_Shore		8:23139478-23139561
cg13281139	0.822433	0.822433	11.834	4.51498e-18	1	1	20255061	4	19864159	F					SLIT2	NM_004787	TSS200	chr4:20253276-20256868	Island		4:19862228-19865966
cg16313807	-0.821689	0.821689	11.801	5.12812e-18	1	1	77723226	18	75824214	R	rs34640456				HSBP1L1	NM_001136180	TSS1500	chr18:77724352-77724836	N_Shore		18:75823940-75824343	18:77722849-77723687
cg06889535	0.821611	0.821611	11.7975	5.19671e-18	1	1	126455712	11	125960922	F					KIRREL3;KIRREL3	NM_001161707;NM_032531	Body;Body				11:125960801-125961096
cg18863595	0.821533	0.821533	11.7941	5.2659e-18	1	1	6902845	3	6877845	R					GRM7;GRM7;GRM7;GRM7	NM_000844;NM_000844;NM_181874;NM_181874	1stExon;5'UTR;5'UTR;1stExon	chr3:6902823-6903516	Island		3:6877304-6878812
cg10661769	0.821454	0.821454	11.7906	5.33748e-18	1	1	30881484	6	30989463	F	rs3218827				VARS2;VARS2;VARS2;GTF2H4	NM_001167734;NM_020442;NM_001167733;NM_001517	TSS1500;TSS1500;TSS1500;Body	chr6:30881533-30882296	N_Shore			6:30881429-30882617
cg04912316	-0.821265	0.821265	11.7823	5.51252e-18	1	1	74266324	17	71777919	F					FAM100B	NM_182565	Body				17:71777898-71778170	17:74266172-74266569
cg26232412	-0.821225	0.821225	11.7805	5.54977e-18	1	1	40600635	15	38387927	R					PLCB2	NM_004573	TSS1500			TRUE
cg22490254	-0.821222	0.821222	11.7804	5.55299e-18	1	1	11269719	2	11187170	F											2:11187170-11187644	2:11269688-11270723
cg11877254	-0.821144	0.821144	11.7769	5.62708e-18	1	1	10222051	19	10083051	R					PPAN-P2RY11;P2RY11	NM_001040664;NM_002566	Body;TSS200	chr19:10220612-10221147	S_Shore			19:10222048-10222379
cg02352281	-0.820685	0.820685	11.7568	6.08365e-18	1	1	46139305	3	46114309	R		rs62243876								TRUE		3:46139269-46139386
cg26297819	0.820542	0.820542	11.7505	6.23273e-18	1	1	41763280	22	40093226	R					TEF	NM_001145398	TSS200			TRUE		22:41763076-41763760
cg09797337	0.820502	0.820502	11.7487	6.275e-18	1	1	112709538	13	111757539	F								chr13:112709884-112712665	N_Shore	TRUE	13:111757481-111757586
cg01143547	-0.820315	0.820315	11.7406	6.47636e-18	1	1	41903527	6	42011505	R					CCND3;CCND3;CCND3;CCND3	NM_001760;NM_001136126;NM_001136125;NM_001136017	3'UTR;3'UTR;3'UTR;3'UTR					6:41903503-41905437
cg02297709	0.820048	0.820048	11.7289	6.77523e-18	1	1	160159670	1	158426294	F		rs61803843			CASQ1	NM_001231	TSS1500
cg12073436	-0.819654	0.819654	11.7117	7.24175e-18	1	1	206958014	1	205024637	R												1:206957673-206958065
cg21534423	0.819644	0.819644	11.7113	7.25339e-18	1	1	24154607	19	23946447	F								chr19:24154457-24154759	Island		19:23946338-23946940
cg01597604	0.819619	0.819619	11.7102	7.28459e-18	1	1	56037800	19	60729612	R								chr19:56041123-56041791	N_Shelf	TRUE	19:60729560-60730530
cg00660096	-0.819615	0.819615	11.71	7.28882e-18	1	1	81023323	17	78616612	R								chr17:81024122-81024360	N_Shore		17:78616372-78616878
cg02691035	-0.8194	0.8194	11.7007	7.55783e-18	1	1	89163800	16	87691301	R	rs72817431				ACSF3;ACSF3;ACSF3	NR_023316;NM_001127214;NM_174917	Body;5'UTR;5'UTR	chr16:89167116-89167482	N_Shelf		16:87690584-87691566
cg24278165	-0.819393	0.819393	11.7004	7.5667e-18	1	1	23083551	8	23139496	F					TNFRSF10A	NM_003844	TSS1500	chr8:23081956-23082975	S_Shore		8:23139478-23139561
cg13019491	0.818726	0.818726	11.6714	8.46384e-18	1	1	60977856	14	60047609	R					SIX6	NM_007374	Body	chr14:60975732-60978180	Island		14:60046947-60047715
cg18213545	0.818596	0.818596	11.6658	8.64944e-18	1	1	57529400	11	57285976	F	rs11570176				CTNND1;CTNND1;CTNND1;CTNND1;CTNND1;CTNND1;CTNND1;CTNND1;CTNND1;CTNND1;CTNND1;CTNND1;CTNND1;CTNND1;CTNND1;CTNND1;CTNND1;CTNND1;CTNND1;CTNND1;CTNND1;CTNND1;CTNND1;CTNND1;CTNND1;CTNND1	NM_001085459;NM_001085462;NM_001085462;NM_001085463;NM_001085458;NM_001085461;NM_001085464;NM_001085467;NM_001085460;NM_001085469;NM_001085468;NM_001085465;NM_001085465;NM_001085468;NM_001085460;NM_001085466;NM_001085459;NM_001331;NM_001085467;NM_001331;NM_001085463;NM_001085464;NM_001085469;NM_001085458;NM_001085466;NM_001085461	5'UTR;1stExon;5'UTR;1stExon;1stExon;1stExon;1stExon;1stExon;5'UTR;1stExon;5'UTR;1stExon;5'UTR;1stExon;1stExon;5'UTR;1stExon;1stExon;5'UTR;5'UTR;5'UTR;5'UTR;5'UTR;5'UTR;1stExon;5'UTR
cg23805357	0.818508	0.818508	11.662	8.77744e-18	1	1	25464139	10	25504145	F					LOC100128811;GPR158	NR_027333;NM_020752	Body;TSS200	chr10:25463756-25465639	Island	TRUE	10:25503433-25505645
cg18838431	0.818482	0.818482	11.6609	8.81568e-18	1	1	74178800	11	73856448	F					KCNE3	NM_005472	TSS1500	chr11:74178175-74178801	Island	TRUE
cg26128079	0.818445	0.818445	11.6593	8.87162e-18	1	1	127212416	12	125778369	R								chr12:127212279-127212529	Island		12:125777900-125778453
cg12451869	0.818253	0.818253	11.651	9.16029e-18	1	1	102867685	2	102234117	R								chr2:102867093-102867827	Island		2:102233104-102234259	2:102867027-102868502
cg07293445	0.81818	0.81818	11.6479	9.27254e-18	1	1	128550623	7	128337859	F					KCP;KCP	NM_199349;NM_001135914	Body;Body	chr7:128550409-128550903	Island		7:128337496-128338139
cg07402669	0.817977	0.817977	11.6391	9.59298e-18	1	1	57090015	20	56523421	F					APCDD1L	NM_153360	TSS200	chr20:57089460-57090237	Island		20:56522867-56523876
cg23218354	0.817848	0.817848	11.6336	9.80093e-18	1	1	2885244	1	2875104	R								chr1:2885062-2885284	Island		1:2874923-2875144
cg08248579	0.81781	0.81781	11.632	9.8631e-18	1	1	17988937	6	18096916	F					KIF13A;KIF13A;KIF13A;KIF13A	NM_001105567;NM_001105566;NM_001105568;NM_022113	TSS1500;TSS1500;TSS1500;TSS1500	chr6:17987415-17988405	S_Shore		6:18096840-18096960
cg11996209	-0.817649	0.817649	11.6251	1.01315e-17	1	1	29599895	7	29566420	R								chr7:29603109-29603328	N_Shelf
cg01316378	0.81761	0.81761	11.6234	1.01974e-17	1	1	63629580	10	63299586	F										TRUE
cg19925849	0.817581	0.817581	11.6221	1.02468e-17	1	1	54445377	19	59137189	F					CACNG7	NM_031896	Body	chr19:54445231-54445745	Island		19:59137107-59138661
cg14437551	-0.81737	0.81737	11.6131	1.06126e-17	1	1	31539986	6	31647965	F	rs36221306				LTA;LTA;LTA	NM_000595;NM_001159740;NM_001159740	TSS200;1stExon;5'UTR					6:31539764-31540869
cg26153096	-0.817112	0.817112	11.6021	1.10767e-17	1	1	43748142	1	43520729	F					C1orf210;C1orf210	NM_182517;NM_001164829	3'UTR;3'UTR
cg04248446	0.817074	0.817074	11.6005	1.11459e-17	1	1	75955844	3	76038534	R								chr3:75955759-75956308	Island	TRUE	3:76038478-76038998
cg14582763	0.817061	0.817061	11.5999	1.117e-17	1	1	52956683	19	57648495	R					ZNF578	NM_001099694	TSS200	chr19:52956656-52957245	Island		19:57648469-57649057	19:52956318-52957237
cg02874908	-0.816953	0.816953	11.5953	1.13731e-17	1	1	67205113	11	66961689	F					PTPRCAP;PTPRCAP	NM_005608;NM_005608	5'UTR;1stExon	chr11:67203319-67203662	S_Shore			11:67203511-67205445
cg06201717	-0.816863	0.816863	11.5915	1.1543e-17	1	1	2949633	1	2939493	R											1:2939473-2939545	1:2949559-2950210
cg25996688	-0.816719	0.816719	11.5853	1.18219e-17	1	1	21550211	14	20620051	R					FLJ10357	NM_018071	Body
cg09072859	0.816363	0.816363	11.5701	1.25397e-17	1	1	132934128	11	132439338	F					OPCML	NM_001012393	Body	chr11:132934059-132934291	Island		11:132439302-132439993
cg11001581	0.81629	0.81629	11.567	1.26914e-17	1	1	6348110	17	6288834	R					FAM64A	NM_019013	5'UTR	chr17:6347465-6348111	Island		17:6288673-6288835	17:6346717-6348379
cg09900242	0.816202	0.816202	11.5633	1.28769e-17	1	1	68676451	16	67233952	F								chr16:68676450-68676843	Island		16:67233826-67234436
cg18722847	0.816136	0.816136	11.5605	1.3017e-17	1	1	44754129	3	44729133	F	rs6771160				ZNF502;ZNF502;ZNF502;ZNF502	NM_001134441;NM_001134440;NM_001134442;NM_033210	TSS200;TSS200;TSS200;TSS200	chr3:44754099-44754399	Island		3:44729104-44729483	3:44753730-44754657
cg21645554	0.816042	0.816042	11.5565	1.32201e-17	1	1	111169473	11	110674683	R					C11orf93;C11orf92	NM_001136105;NM_207429	TSS1500;5'UTR	chr11:111169304-111170428	Island		11:110674530-110675889
cg16219283	-0.816003	0.816003	11.5549	1.33064e-17	1	1	31540002	6	31647981	F	rs56207507				LTA;LTA;LTA	NM_000595;NM_001159740;NM_001159740	TSS200;1stExon;5'UTR					6:31539764-31540869
cg18188328	0.815879	0.815879	11.5496	1.35811e-17	1	1	15505094	6	15613073	R					JARID2	NM_004973	Body				6:15613033-15613102	6:15504449-15505198
cg21955916	-0.815629	0.815629	11.5391	1.41509e-17	1	1	54785127	19	59476939	F					LILRB2;LILRB2	NM_001080978;NM_005874	TSS200;TSS200
cg23901852	0.815593	0.815593	11.5375	1.42347e-17	1	1	126238384	4	126457834	R					FAT4	NM_024582	1stExon	chr4:126235895-126238930	Island	TRUE	4:126456775-126458380
cg27214730	-0.815315	0.815315	11.5258	1.48998e-17	1	1	184297522	3	185780216	R					EPHB3	NM_004443	Body	chr3:184301117-184302134	N_Shelf		3:185780041-185780288
cg17877704	0.815128	0.815128	11.5179	1.5364e-17	1	1	127940483	12	126506436	R								chr12:127940451-127940907	Island		12:126505983-126506860
cg26087411	0.815029	0.815029	11.5138	1.56147e-17	1	1	107643948	7	107431184	F	rs4320486				LAMB1	NM_002291	TSS200	chr7:107641795-107644058	Island		7:107429032-107431403
cg13833596	0.814944	0.814944	11.5102	1.5835e-17	1	1	120302499	2	120018969	R					PCDP1	NM_001029996	5'UTR	chr2:120301702-120302455	S_Shore
cg08194009	0.814934	0.814934	11.5098	1.58599e-17	1	1	25707428	17	22731555	R										TRUE	17:22731521-22731663	17:25707127-25708460
cg03669797	0.814783	0.814783	11.5034	1.62572e-17	1	1	37421651	18	35675649	R								chr18:37421460-37421829	Island		18:35675473-35675992
cg07748583	0.814639	0.814639	11.4974	1.66452e-17	1	1	151157166	7	150788099	R										TRUE	7:150788031-150788188	7:151157097-151157946
cg20778451	0.81457	0.81457	11.4944	1.68345e-17	1	1	178368205	5	178300811	F					ZNF454	NM_182594	TSS200	chr5:178367620-178368725	Island		5:178300160-178301397
cg06633438	0.814357	0.814357	11.4856	1.74277e-17	1	1	6272158	19	6223158	F					MLLT1	NM_005934	Body	chr19:6271959-6272176	Island	TRUE	19:6222837-6223303
cg26337070	0.814296	0.814296	11.483	1.76042e-17	1	1	85999873	2	85853384	R					ATOH8	NM_032827	Body			TRUE	2:85852898-85853385
cg15232539	0.814122	0.814122	11.4757	1.81096e-17	1	1	19459672	8	19503952	F		rs28440957			CSGALNACT1;CSGALNACT1;CSGALNACT1;CSGALNACT1	NM_001130518;NM_001130518;NR_024040;NM_018371	1stExon;5'UTR;Body;5'UTR	chr8:19459905-19460137	N_Shore
cg26350347	0.81391	0.81391	11.4668	1.87469e-17	1	1	30936397	3	30911401	R					GADL1	NM_207359	TSS1500	chr3:30936047-30936265	S_Shore	TRUE
cg20008332	0.813717	0.813717	11.4588	1.93439e-17	1	1	5833169	2	5750620	F				TRUE	SOX11	NM_003108	1stExon	chr2:5832041-5834208	Island		2:5748446-5751750	2:5832933-5833244
cg21826784	0.813712	0.813712	11.4586	1.93583e-17	1	1	11795937	1	11718524	F					AGTRAP;AGTRAP;AGTRAP;AGTRAP;AGTRAP	NM_001040194;NM_001040197;NM_001040195;NM_001040196;NM_020350	TSS1500;TSS1500;TSS1500;TSS1500;TSS1500	chr1:11795975-11796263	N_Shore			1:11795708-11797356
cg24368848	0.813688	0.813688	11.4576	1.94357e-17	1	1	58545160	19	63236972	F	rs78500470				ZSCAN1	NM_182572	TSS1500	chr19:58545115-58545897	Island		19:63236948-63238024
cg26915536	0.813671	0.813671	11.4569	1.94879e-17	1	1	135191635	10	135041625	F	rs55914551				PAOX;PAOX;PAOX	NM_152911;NM_207128;NM_207127	TSS1500;TSS1500;TSS1500	chr10:135191594-135193307	Island		10:135041065-135043297
cg19765175	-0.813574	0.813574	11.4529	1.97978e-17	1	1	697840	10	687840	R					DIP2C;C10orf108;C10orf108	NM_014974;NR_027151;NR_027152	Body;Body;Body				10:687709-687937
cg01890568	-0.813501	0.813501	11.4498	2.00356e-17	1	1	31437649	17	28461762	R					ACCN1;ACCN1	NM_183377;NM_001094	Body;Body
cg16670809	0.81342	0.81342	11.4464	2.02989e-17	1	1	5139797	5	5192797	F					ADAMTS16	NM_139056	TSS1500	chr5:5139441-5140941	Island		5:5192180-5193936
cg09979478	0.813133	0.813133	11.4345	2.12667e-17	1	1	145925997	8	145896806	R								chr8:145925410-145926101	Island		8:145895807-145896910
cg10192893	0.813026	0.813026	11.4301	2.16368e-17	1	1	41747895	4	41442652	R					PHOX2B	NM_003924	Body	chr4:41747508-41747944	Island	TRUE	4:41442218-41444560
cg10234998	0.81296	0.81296	11.4273	2.18712e-17	1	1	29601491	6	29709470	R					GABBR1;GABBR1	NM_001470;NM_021904	TSS1500;TSS1500	chr6:29600192-29600661	S_Shore
cg07795452	-0.812958	0.812958	11.4272	2.18783e-17	1	1	6565177	1	6487764	F	rs4590694				PLEKHG5	NM_198681	Body					1:6565112-6565240
cg21639114	0.812921	0.812921	11.4257	2.20082e-17	1	1	130687884	6	130729577	F								chr6:130686414-130687736	S_Shore		6:130728086-130729611	6:130685955-130688149
cg25150243	0.812742	0.812742	11.4183	2.26537e-17	1	1	50474159	15	48261451	F					SLC27A2;SLC27A2	NM_001159629;NM_003645	TSS1500;TSS1500	chr15:50474322-50475186	N_Shore	TRUE		15:50474146-50475737
cg16820615	0.812683	0.812683	11.4159	2.28726e-17	1	1	114884918	13	113903020	F					RASA3	NM_007368	Body				13:113903016-113904174
cg24231380	-0.812587	0.812587	11.4119	2.32307e-17	1	1	242813914	2	242462587	R					C2orf85	NM_173821	Body	chr2:242815056-242815599	N_Shore		2:242462172-242463058
cg14311134	-0.812585	0.812585	11.4118	2.32378e-17	1	1	7414062	19	7320062	R												19:7413425-7414362
cg16503924	0.812495	0.812495	11.4081	2.35759e-17	1	1	19988368	5	20024125	F	rs77926471				CDH18;CDH18	NM_004934;NM_001167667	TSS200;TSS200			TRUE	5:20024042-20024302
cg19713567	0.812359	0.812359	11.4025	2.40993e-17	1	1	37895429	17	35148955	F					GRB7;GRB7	NM_005310;NM_001030002	5'UTR;5'UTR				17:35148935-35148987
cg03421440	-0.812171	0.812171	11.3947	2.48392e-17	1	1	92414520	1	92187108	R					BRDT	NM_207189	TSS1500	chr1:92414718-92414986	N_Shore			1:92413703-92414789
cg13539545	0.812119	0.812119	11.3926	2.50493e-17	1	1	60973823	14	60043576	F	rs76646186							chr14:60973772-60974123	Island	TRUE	14:60043431-60043832
cg00907288	0.811919	0.811919	11.3844	2.58668e-17	1	1	9178249	3	9153249	F					SRGAP3;SRGAP3	NM_001033117;NM_014850	Body;Body	chr3:9177691-9178189	S_Shore	TRUE	3:9152707-9153250	3:9178034-9178296
cg04562217	0.811849	0.811849	11.3815	2.61617e-17	1	1	79815718	3	79898408	R					ROBO1	NM_002941	5'UTR	chr3:79815638-79815900	Island		3:79898343-79899640
cg13257690	-0.811692	0.811692	11.375	2.68315e-17	1	1	101908752	14	100978505	F								chr14:101908781-101909022	N_Shore		14:100978420-100978767	14:101908493-101909270
cg23291534	0.811567	0.811567	11.3699	2.73715e-17	1	1	110988043	8	111057219	F					KCNV1	NM_014379	TSS1500	chr8:110987857-110988072	Island		8:111056693-111057248
cg10937802	-0.811335	0.811335	11.3604	2.84121e-17	1	1	26177098	4	25786196	F	rs6847292									TRUE		4:26177025-26177369
cg05308495	0.811288	0.811288	11.3584	2.86269e-17	1	1	54515169	19	59206981	R					CACNG6;CACNG6;CACNG6	NM_145814;NM_145815;NM_031897	Body;Body;Body	chr19:54515094-54515342	Island	TRUE	19:59206931-59207178
cg10395806	-0.811265	0.811265	11.3575	2.87337e-17	1	1	70280601	11	69958249	R					CTTN;CTTN	NM_138565;NM_005231	Body;Body				11:69957816-69958463
cg01263942	0.811156	0.811156	11.3531	2.9236e-17	1	1	695859	10	685859	F					DIP2C;C10orf108;C10orf108	NM_014974;NR_027152;NR_027151	Body;TSS200;TSS200				10:685844-685901
cg11973682	0.810883	0.810883	11.3419	3.05425e-17	1	1	5890633	4	5941534	R					CRMP1;CRMP1	NM_001014809;NM_001313	Body;TSS1500	chr4:5889203-5890645	Island		4:5940105-5941535
cg17840719	0.81076	0.81076	11.3369	3.11485e-17	1	1	178368253	5	178300859	R					ZNF454;ZNF454	NM_182594;NM_182594	1stExon;5'UTR	chr5:178367620-178368725	Island		5:178300160-178301397
cg05017199	0.810647	0.810647	11.3322	3.17181e-17	1	1	150497065	7	150127998	F					TMEM176B;TMEM176B;TMEM176A;TMEM176B;TMEM176B;TMEM176B	NM_001101313;NM_001101311;NM_018487;NM_014020;NM_001101312;NM_001101314	TSS1500;5'UTR;TSS1500;5'UTR;5'UTR;5'UTR	chr7:150496809-150498206	Island		7:150127743-150129409	7:150497044-150498923
cg05372113	0.810403	0.810403	11.3223	3.29723e-17	1	1	41595975	19	46287815	F	rs57082577				CYP2A13	NM_000766	Body	chr19:41595895-41596140	Island		19:46287775-46287980
cg02878244	0.810371	0.810371	11.321	3.31447e-17	1	1	20181911	11	20138487	R					DBX1	NM_001029865	TSS200	chr11:20181200-20182325	Island	TRUE	11:20137795-20138871
cg15058464	0.810153	0.810153	11.3121	3.43135e-17	1	1	22559802	20	22507802	R					C20orf56	NR_001558	TSS1500	chr20:22559553-22560001	Island		20:22507568-22508538
cg26832294	0.81005	0.81005	11.308	3.48815e-17	1	1	122078348	4	122297798	F					TNIP3;TNIP3	NM_024873;NM_001128843	Body;Body				4:122297617-122297860	4:122078295-122078631
cg26163880	0.810018	0.810018	11.3066	3.50602e-17	1	1	50707172	19	55398984	F					MYH14;MYH14;MYH14	NM_001145809;NM_001077186;NM_024729	5'UTR;5'UTR;5'UTR	chr19:50706482-50707196	Island		19:55398147-55399142	19:50706712-50707380
cg12572625	0.80988	0.80988	11.301	3.58382e-17	1	1	140431039	5	140411223	F	rs35783336				PCDHB1;PCDHB1	NM_013340;NM_013340	1stExon;5'UTR			TRUE	5:140411195-140412067
cg02458065	0.809845	0.809845	11.2996	3.60366e-17	1	1	52598653	19	57290465	F					ZNF841	NM_001136499	5'UTR	chr19:52598480-52599238	Island		19:57290293-57290977	19:52598284-52599433
cg10542975	-0.809802	0.809802	11.2979	3.62843e-17	1	1	67205096	11	66961672	F					PTPRCAP;PTPRCAP	NM_005608;NM_005608	5'UTR;1stExon	chr11:67203319-67203662	S_Shore			11:67203511-67205445
cg13098318	0.809778	0.809778	11.2969	3.64228e-17	1	1	34663277	6	34771255	R					C6orf106;C6orf106	NM_024294;NM_022758	Body;Body	chr6:34664072-34664407	N_Shore
cg01818121	0.809622	0.809622	11.2906	3.7335e-17	1	1	72476917	15	70263971	R					GRAMD2	NM_001012642	Body	chr15:72476676-72476969	Island	TRUE	15:70263731-70264147
cg10453420	0.809381	0.809381	11.2809	3.87897e-17	1	1	3874006	4	3843804	R								chr4:3873092-3874011	Island	TRUE	4:3842852-3843809
cg18529845	0.80934	0.80934	11.2792	3.90391e-17	1	1	31806042	2	31659546	F					SRD5A2	NM_000348	TSS200	chr2:31805293-31806403	Island	TRUE	2:31658798-31660446
cg04050867	0.809325	0.809325	11.2786	3.91328e-17	1	1	109095572	8	109164748	R					RSPO2;RSPO2	NM_178565;NM_178565	1stExon;5'UTR	chr8:109094485-109095849	Island		8:109163662-109165184
cg11003573	0.809311	0.809311	11.2781	3.92179e-17	1	1	44754125	3	44729129	F					ZNF502;ZNF502;ZNF502;ZNF502	NM_001134441;NM_001134440;NM_001134442;NM_033210	TSS200;TSS200;TSS200;TSS200	chr3:44754099-44754399	Island		3:44729104-44729483	3:44753730-44754657
cg24716879	0.809231	0.809231	11.2748	3.97172e-17	1	1	235105872	1	233172495	R										TRUE	1:233172227-233172572
cg12581627	0.809213	0.809213	11.2741	3.98309e-17	1	1	61987935	13	60885936	F					PCDH20	NM_022843	Body				13:60885826-60886458
cg04299028	-0.809185	0.809185	11.273	4.00093e-17	1	1	111061851	1	110863374	R					KCNA10	NM_005549	TSS200
cg25801976	0.809118	0.809118	11.2702	4.04386e-17	1	1	48648112	8	48810665	F					KIAA0146	NM_001080394	3'UTR	chr8:48649766-48651653	N_Shore			8:48647459-48648245
cg04330371	0.808954	0.808954	11.2636	4.14967e-17	1	1	96875656	15	94676660	F					NR2F2;NR2F2;NR2F2;MIR1469;NR2F2	NM_001145156;NM_021005;NM_001145155;NR_031715;NM_001145157	TSS200;1stExon;Body;TSS1500;TSS1500	chr15:96873408-96877721	Island		15:94676190-94676921
cg13073224	0.808933	0.808933	11.2628	4.16342e-17	1	1	117131523	12	115615906	R										TRUE	12:115615859-115616320	12:117130876-117131844
cg09760963	0.808827	0.808827	11.2585	4.23388e-17	1	1	154680808	4	154900258	R					RNF175	NM_173662	Body	chr4:154680774-154681377	Island		4:154899998-154900811	4:154680691-154681508
cg06208288	-0.808735	0.808735	11.2548	4.29602e-17	1	1	58858074	1	58630662	R										TRUE		1:58858047-58858076
cg00714184	0.808724	0.808724	11.2544	4.30329e-17	1	1	155664242	4	155883692	R					LRAT	NM_004744	TSS1500	chr4:155663809-155664315	Island		4:155883548-155883762
cg24415941	0.808604	0.808604	11.2496	4.38541e-17	1	1	45908329	19	50600169	R					CD3EAP;PPP1R13L;PPP1R13L	NM_012099;NM_001142502;NM_006663	TSS1500;5'UTR;TSS200	chr19:45908140-45908466	Island		19:50599526-50601294
cg17146738	0.808598	0.808598	11.2493	4.39002e-17	1	1	98739698	7	98577634	F					SMURF1;SMURF1	NM_020429;NM_181349	Body;Body	chr7:98741205-98741990	N_Shore		7:98577523-98577727
cg04671611	0.808512	0.808512	11.2458	4.44976e-17	1	1	6623787	16	6563788	F					A2BP1;A2BP1	NM_001142333;NM_018723	5'UTR;5'UTR				16:6563646-6564045
cg20055426	0.808431	0.808431	11.2426	4.50708e-17	1	1	127211421	12	125777374	R								chr12:127210778-127211651	Island	TRUE	12:125776736-125777591
cg25050951	0.808372	0.808372	11.2402	4.54884e-17	1	1	30115147	15	27902439	R					TJP1;TJP1	NM_175610;NM_003257	TSS1500;TSS1500	chr15:30114110-30115215	Island		15:27900998-27902507
cg08564661	0.808257	0.808257	11.2356	4.63225e-17	1	1	124133785	10	124123775	F					PLEKHA1	NM_001001974	TSS1500	chr10:124134088-124134933	N_Shore		10:124123764-124123813
cg01235820	0.808124	0.808124	11.2303	4.72977e-17	1	1	642782	20	590782	R					SCRT2	NM_033129	3'UTR	chr20:642672-642895	Island		20:590726-590895
cg06383124	0.808057	0.808057	11.2276	4.78037e-17	1	1	85171295	16	83728796	R								chr16:85171019-85171323	Island
cg24869601	0.808024	0.808024	11.2263	4.80526e-17	1	1	10414350	6	10522336	R	rs2857064				TFAP2A;TFAP2A	NM_001042425;NM_003220	Body;Body	chr6:10414216-10414498	Island		6:10522169-10522655	6:10414126-10414729
cg22778981	0.807963	0.807963	11.2238	4.85142e-17	1	1	37856133	17	35109659	R				TRUE	ERBB2;ERBB2	NM_001005862;NM_004448	5'UTR;TSS200	chr17:37856448-37856891	N_Shore		17:35109639-35110417
cg09321400	0.807819	0.807819	11.2181	4.96175e-17	1	1	55690443	16	54247944	R					SLC6A2	NM_001043	TSS200	chr16:55689598-55690895	Island	TRUE	16:54246917-54248396
cg13358636	0.807775	0.807775	11.2163	4.99666e-17	1	1	124782263	2	124498733	R					CNTNAP5	NM_130773	TSS1500	chr2:124782252-124783255	Island		2:124498723-124499057
cg08460026	-0.807557	0.807557	11.2076	5.17044e-17	1	1	204732474	2	204440719	R	rs75145877			TRUE	CTLA4;CTLA4	NM_001037631;NM_005214	TSS200;TSS200					2:204732249-204732661
cg06710672	0.807519	0.807519	11.2061	5.20117e-17	1	1	1133378	16	1073379	R			TRUE					chr16:1128223-1130394	S_Shelf
cg17949440	0.807476	0.807476	11.2044	5.23598e-17	1	1	40315392	11	40271968	F					LRRC4C;LRRC4C	NM_020929;NM_020929	5'UTR;1stExon				11:40271895-40272011	11:40315316-40316067
cg19303748	0.80746	0.80746	11.2038	5.24917e-17	1	1	844085	11	834085	F					TSPAN4;TSPAN4;TSPAN4;TSPAN4;TSPAN4;TSPAN4;TSPAN4;TSPAN4	NM_001025236;NM_001025239;NM_001025237;NM_001025238;NM_001025234;NM_001025235;NM_003271;NM_001025234	5'UTR;5'UTR;TSS1500;5'UTR;1stExon;5'UTR;5'UTR;5'UTR	chr11:842293-843396	S_Shore
cg14556909	-0.807389	0.807389	11.2009	5.30792e-17	1	1	51718088	12	50004355	F					BIN2	NM_016293	TSS200				12:50003941-50004609	12:51716542-51718520
cg23079808	0.807306	0.807306	11.1976	5.37725e-17	1	1	6493003	12	6363264	F					LTBR	NM_002342	TSS1500	chr12:6492889-6493522	Island	TRUE	12:6363224-6364256	12:6492944-6493404
cg14369648	0.807281	0.807281	11.1966	5.39839e-17	1	1	33750687	9	33740687	R					PRSS3	NM_007343	1stExon	chr9:33750519-33751160	Island		9:33740529-33741408
cg18863333	0.807194	0.807194	11.1932	5.47237e-17	1	1	5833195	2	5750646	F					SOX11	NM_003108	1stExon	chr2:5832041-5834208	Island		2:5748446-5751750	2:5832933-5833244
cg04813697	-0.807118	0.807118	11.1901	5.53792e-17	1	1	22920025	10	22960031	R					PIP4K2A	NM_005028	Body			TRUE
cg19414591	0.807035	0.807035	11.1868	5.61015e-17	1	1	91190582	1	90963170	R								chr1:91190489-91192804	Island		1:90963042-90963258
cg00423700	0.807021	0.807021	11.1863	5.62264e-17	1	1	66982435	16	65539936	F								chr16:66982434-66982945	Island		16:65539281-65540446	16:66980561-66982861
cg02089629	0.806749	0.806749	11.1755	5.8662e-17	1	1	135050933	10	134900923	F					VENTX	NM_014468	TSS1500	chr10:135048797-135052077	Island		10:134898799-134902145
cg11874976	-0.806743	0.806743	11.1752	5.87229e-17	1	1	101908830	14	100978583	R								chr14:101908781-101909022	Island		14:100978420-100978767	14:101908493-101909270
cg10244976	-0.806728	0.806728	11.1746	5.88603e-17	1	1	1014818	16	954819	F					LMF1	NM_022773	Body	chr16:1014739-1014976	Island		16:954751-955111	16:1014509-1015309
cg17319007	0.806718	0.806718	11.1742	5.89514e-17	1	1	92414300	14	91484053	R					FBLN5	NM_006329	TSS1500	chr14:92413581-92414324	Island		14:91483670-91484139	14:92413386-92414362
cg00989853	0.806615	0.806615	11.1701	5.99082e-17	1	1	209979345	1	208045968	F					IRF6;IRF6	NM_006147;NM_006147	5'UTR;1stExon	chr1:209979316-209979666	Island		1:208045620-208046259	1:209979246-209979813
cg23712342	0.806593	0.806593	11.1693	6.01142e-17	1	1	60936794	10	60606800	F					PHYHIPL;PHYHIPL	NM_032439;NM_001143774	Body;TSS1500	chr10:60935827-60937049	Island	TRUE	10:60605651-60607055
cg09887059	0.80653	0.80653	11.1668	6.06995e-17	1	1	113916664	12	112401047	F	rs7967611							chr12:113916433-113916717	Island		12:112400817-112401149
cg20137312	0.806471	0.806471	11.1645	6.12644e-17	1	1	36616246	11	36572822	F					C11orf74;RAG2	NM_138787;NM_000536	5'UTR;5'UTR				11:36572722-36573032	11:36615936-36616440
cg03532926	0.806386	0.806386	11.1611	6.20803e-17	1	1	153584839	7	153215772	R					DPP6	NM_001039350	Body	chr7:153583317-153585666	Island		7:153215681-153216599
cg16445596	-0.806334	0.806334	11.159	6.25832e-17	1	1	90075204	16	88602705	F	rs4362387				DBNDD1;DBNDD1	NM_001042610;NM_024043	Body;Body					16:90075062-90075867
cg03646889	0.806312	0.806312	11.1582	6.28009e-17	1	1	99729807	1	99502395	R					LPPR4;LPPR4	NM_014839;NM_001166252	TSS200;TSS200	chr1:99729982-99730335	N_Shore	TRUE	1:99502368-99503056
cg00674365	0.806275	0.806275	11.1567	6.31639e-17	1	1	57019069	19	61710881	F					ZNF471	NM_020813	TSS200	chr19:57018743-57019506	Island		19:61710492-61711735	19:57018567-57019789
cg10166283	0.806274	0.806274	11.1567	6.31699e-17	1	1	44952766	19	49644606	R					ZNF229	NM_014518	TSS200	chr19:44952416-44952809	Island		19:49644165-49644649	19:44952547-44952910
cg07793638	0.806115	0.806115	11.1504	6.4749e-17	1	1	6675684	1	6598271	F					PHF13	NM_153812	Body	chr1:6672786-6675741	Island		1:6595396-6598328
cg08043592	0.805894	0.805894	11.1417	6.7013e-17	1	1	56687388	19	61379200	R		rs72490747			GALP;GALP;GALP;GALP	NM_001145546;NM_001145546;NM_033106;NM_033106	1stExon;5'UTR;1stExon;5'UTR
cg08570691	-0.805738	0.805738	11.1355	6.86516e-17	1	1	49993873	19	54685685	R					RPL13AP5;SNORD35A;SNORD33;SNORD34;RPL13A	NR_026712;NR_000018;NR_000020;NR_000019;NM_012423	Body;TSS1500;Body;TSS1500;Body	chr19:49990435-49990965	S_Shelf		19:54685621-54685728
cg23691090	0.805574	0.805574	11.1291	7.04226e-17	1	1	46449981	22	44828645	R					C22orf26;C22orf26;LOC150381	NM_018280;NM_018280;NR_027034	1stExon;5'UTR;Body	chr22:46449632-46450115	Island		22:44828094-44829040
cg23366234	-0.80556	0.80556	11.1285	7.05743e-17	1	1	45713704	21	44538132	R					AIRE;AIRE	NM_000658;NM_000383	Body;Body	chr21:45713509-45713813	Island		21:44537955-44538205	21:45713346-45714868
cg06629130	0.805261	0.805261	11.1167	7.39194e-17	1	1	44787585	18	43041583	F								chr18:44787406-44787838	Island		18:43041201-43042171
cg17841267	-0.805242	0.805242	11.116	7.4132e-17	1	1	112117449	10	112107439	F										TRUE		10:112115799-112117531
cg17579667	0.804851	0.804851	11.1007	7.87547e-17	1	1	40315404	11	40271980	F					LRRC4C;LRRC4C	NM_020929;NM_020929	5'UTR;1stExon				11:40271895-40272011	11:40315316-40316067
cg10981651	0.804631	0.804631	11.0921	8.14685e-17	1	1	153853545	5	153833738	F								chr5:153853056-153853551	Island	TRUE	5:153833250-153833917
cg21794222	-0.804321	0.804321	11.0799	8.54542e-17	1	1	167536063	6	167456053	F					CCR6;CCR6	NM_004367;NM_031409	5'UTR;TSS200
cg24349631	0.80424	0.80424	11.0768	8.65177e-17	1	1	46449752	22	44828416	R					C22orf26;LOC150381	NM_018280;NR_027034	1stExon;Body	chr22:46449632-46450115	Island		22:44828094-44829040
cg08640634	0.804056	0.804056	11.0696	8.9006e-17	1	1	108486450	6	108593143	R					NR2E1	NM_003269	TSS1500	chr6:108485671-108490539	Island	TRUE	6:108591995-108595073	6:108486281-108486875
cg02433278	0.803987	0.803987	11.0669	8.99485e-17	1	1	37856230	17	35109756	R					ERBB2;ERBB2	NM_001005862;NM_004448	5'UTR;TSS200	chr17:37856448-37856891	N_Shore		17:35109639-35110417
cg02402436	-0.803731	0.803731	11.057	9.35514e-17	1	1	31540051	6	31648030	F	rs36221309				LTA;LTA;LTA	NM_000595;NM_001159740;NM_001159740	TSS200;1stExon;5'UTR					6:31539764-31540869
cg01972875	0.803701	0.803701	11.0558	9.39874e-17	1	1	67563389	16	66120890	F					FAM65A	NM_024519	5'UTR	chr16:67562575-67563390	Island		16:66120077-66121833	16:67562352-67563773
cg02358862	-0.803692	0.803692	11.0554	9.41233e-17	1	1	30197211	16	30104712	F					CORO1A	NM_007074	Body	chr16:30194747-30195357	S_Shore	TRUE		16:30196937-30197616
cg07576135	-0.803682	0.803682	11.0551	9.42685e-17	1	1	42694403	15	40481695	R		rs28364490			CAPN3;CAPN3;CAPN3;CAPN3;CAPN3;CAPN3;CAPN3	NM_212465;NR_027911;NM_173088;NM_000070;NM_024344;NR_027912;NM_173087	Body;Body;TSS200;Body;Body;Body;Body
cg21918126	0.803645	0.803645	11.0536	9.47923e-17	1	1	79745471	14	78815224	R					NRXN3;NRXN3;NRXN3	NM_004796;NM_001105250;NM_138970	Body;TSS200;TSS200	chr14:79745153-79746059	Island		14:78814738-78815832
cg12387713	0.80363	0.80363	11.0531	9.50134e-17	1	1	174151567	5	174084173	F					MSX2	NM_002449	TSS200	chr5:174151478-174152364	Island		5:174084065-174085343	5:174151012-174151637
cg17261708	0.803537	0.803537	11.0494	9.63831e-17	1	1	176794207	5	176726813	R					RGS14	NM_006480	Body	chr5:176793959-176794841	Island	TRUE	5:176726547-176727797
cg18896032	-0.803481	0.803481	11.0473	9.72057e-17	1	1	57097718	11	56854294	F	rs75587641				SSRP1	NM_003146	Body
cg07744841	0.803464	0.803464	11.0466	9.74669e-17	1	1	10857703	3	10832703	R					SLC6A11	NM_014229	TSS1500	chr3:10857687-10858447	Island	TRUE	3:10832597-10833563
cg04042333	-0.803428	0.803428	11.0452	9.80053e-17	1	1	1104665	17	1051415	F	rs74349437							chr17:1106812-1107379	N_Shelf		17:1051314-1051631	17:1103972-1104950
cg09838568	0.8034	0.8034	11.0441	9.84219e-17	1	1	45769981	21	44594409	R											21:44594250-44595408
cg15920379	0.803249	0.803249	11.0383	1.00717e-16	1	1	114886678	10	114876668	R					TCF7L2;TCF7L2;TCF7L2;TCF7L2;TCF7L2;TCF7L2	NM_001146284;NM_001146285;NM_030756;NM_001146274;NM_001146286;NM_001146283	Body;Body;Body;Body;Body;Body			TRUE	10:114876325-114876773	10:114886304-114886758
cg25759064	0.803236	0.803236	11.0378	1.00928e-16	1	1	111805337	13	110603338	R					ARHGEF7;ARHGEF7;ARHGEF7;ARHGEF7	NM_003899;NM_001113511;NM_001113512;NM_145735	TSS1500;Body;Body;Body	chr13:111805638-111806531	N_Shore			13:111805167-111807029
cg18325622	0.803167	0.803167	11.0351	1.01994e-16	1	1	16180259	5	16233259	R					2023-03-11	NM_001102562	TSS1500	chr5:16179064-16180420	Island		5:16232065-16233771
cg10182317	0.802941	0.802941	11.0264	1.05566e-16	1	1	123317487	6	123359186	F					CLVS2	NM_001010852	TSS200	chr6:123317164-123317753	Island		6:123358823-123359599
cg14997413	0.802832	0.802832	11.0222	1.07339e-16	1	1	51384937	7	51352431	F					COBL	NM_015198	TSS1500	chr7:51383311-51384938	Island	TRUE	7:51350814-51352736
cg18193259	-0.802787	0.802787	11.0204	1.08082e-16	1	1	98829493	10	98819483	F	rs78710688		TRUE		SLIT1	NM_003061	Body
cg14516100	-0.802774	0.802774	11.0199	1.08295e-16	1	1	186560083	4	186797077	R					SORBS2;SORBS2;SORBS2;SORBS2;SORBS2;SORBS2;SORBS2;SORBS2	NM_001145670;NM_001145673;NM_001145671;NM_001145675;NM_003603;NM_021069;NM_001145672;NM_001145674	Body;Body;Body;Body;Body;Body;Body;Body	chr4:186560031-186560361	Island		4:186796921-186797345
cg11108269	0.802616	0.802616	11.0138	1.10933e-16	1	1	36989404	14	36059155	R					NKX2-1;NKX2-1;NKX2-1	NM_001079668;NM_001079668;NM_003317	5'UTR;1stExon;TSS1500	chr14:36986362-36990576	Island	TRUE	14:36058703-36060161
cg19704630	-0.802498	0.802498	11.0093	1.1295e-16	1	1	3872385	17	3819134	F	rs8075601										17:3819040-3819195
cg13883721	0.802465	0.802465	11.008	1.13512e-16	1	1	132140795	9	131180616	R											9:131180354-131180641
cg19320820	0.802403	0.802403	11.0056	1.14598e-16	1	1	87966326	4	88185350	F	rs79002023	rs80021868			AFF1;AFF1	NM_001166693;NM_005935	Body;Body			TRUE
cg26354128	0.802381	0.802381	11.0048	1.14973e-16	1	1	93897195	14	92966948	F	rs74823798				KIAA1409	NM_020818	5'UTR	chr14:93896736-93897466	Island		14:92966490-92967381
cg14206172	0.802364	0.802364	11.0041	1.15272e-16	1	1	39466757	19	44158597	F					FBXO17	NM_024907	TSS1500	chr19:39465846-39466403	S_Shore	TRUE	19:44157609-44158724	19:39466687-39468091
cg03680932	-0.802296	0.802296	11.0015	1.16471e-16	1	1	16306683	6	16414662	R					ATXN1;ATXN1	NM_001128164;NM_000332	Body;Body				6:16414531-16414878
cg17169196	-0.801972	0.801972	10.989	1.2235e-16	1	1	31540026	6	31648005	F	rs36221309	rs56207507			LTA;LTA;LTA	NM_000595;NM_001159740;NM_001159740	TSS200;1stExon;5'UTR					6:31539764-31540869
cg10408284	0.801873	0.801873	10.9852	1.24193e-16	1	1	48912327	17	46267326	R					WFIKKN2	NM_175575	TSS1500			TRUE	17:46267148-46267375
cg14597739	-0.801782	0.801782	10.9817	1.25926e-16	1	1	31539998	6	31647977	F	rs56207507	rs36221306			LTA;LTA;LTA	NM_000595;NM_001159740;NM_001159740	TSS200;1stExon;5'UTR					6:31539764-31540869
cg27120816	0.80177	0.80177	10.9813	1.26162e-16	1	1	62070164	16	60627665	R					CDH8	NM_001796	TSS200	chr16:62069121-62070634	Island		16:60626334-60628312
cg02878439	0.801676	0.801676	10.9777	1.27957e-16	1	1	87498480	16	86055981	R					ZCCHC14	NM_015144	Body			TRUE		16:87497550-87498792
cg01030534	0.801436	0.801436	10.9685	1.32702e-16	1	1	143579698	7	143210631	F					FAM115A	NM_014719	5'UTR	chr7:143582125-143582610	N_Shelf		7:143210407-143211051	7:143579605-143579848
cg06839631	0.801422	0.801422	10.9679	1.32981e-16	1	1	102469948	10	102459938	F								chr10:102469806-102470341	Island		10:102459797-102460316
cg13408086	-0.801304	0.801304	10.9635	1.35367e-16	1	1	140221397	9	139341218	F					EXD3	NM_017820	Body	chr9:140216866-140218065	S_Shelf			9:140221301-140221447
cg10263370	0.801281	0.801281	10.9626	1.3584e-16	1	1	44754102	3	44729106	F					ZNF502;ZNF502;ZNF502;ZNF502	NM_001134441;NM_001134440;NM_001134442;NM_033210	TSS200;TSS200;TSS200;TSS200	chr3:44754099-44754399	Island		3:44729104-44729483	3:44753730-44754657
cg05602862	0.801176	0.801176	10.9585	1.3803e-16	1	1	14775046	2	14692497	F					FAM84A	NM_145175	3'UTR	chr2:14772377-14775809	Island		2:14691281-14693244	2:14774629-14775871
cg10377582	0.801152	0.801152	10.9576	1.38512e-16	1	1	51612794	12	49899061	R					POU6F1	NR_026893	TSS1500	chr12:51610892-51611724	S_Shore			12:51611999-51612848
cg25256924	-0.801039	0.801039	10.9533	1.40897e-16	1	1	67205739	11	66962315	R					CORO1B;CORO1B;PTPRCAP	NM_001018070;NM_020441;NM_005608	3'UTR;3'UTR;TSS1500	chr11:67203319-67203662	S_Shelf
cg24317647	0.800995	0.800995	10.9516	1.41843e-16	1	1	85523201	15	83324205	R								chr15:85523512-85525865	N_Shore		15:83324174-83324239
cg09577144	-0.800915	0.800915	10.9486	1.43577e-16	1	1	76573499	17	74085094	R					DNAH17	NM_173628	TSS200
cg18070676	0.800863	0.800863	10.9466	1.44688e-16	1	1	85997519	14	85067272	R					FLRT2	NM_013231	5'UTR	chr14:85997468-85998637	Island		14:85065806-85068075
cg24150662	-0.800808	0.800808	10.9445	1.45903e-16	1	1	2949673	1	2939533	R											1:2939473-2939545	1:2949559-2950210
cg17213699	-0.800671	0.800671	10.9393	1.48954e-16	1	1	6881624	12	6751885	R					LAG3	NM_002286	TSS200	chr12:6882855-6883184	N_Shore	TRUE		12:6881253-6882742
cg16571983	0.800436	0.800436	10.9303	1.54322e-16	1	1	78492922	13	77390923	R					EDNRB;EDNRB;EDNRB;EDNRB;EDNRB	NM_000115;NM_001122659;NM_001122659;NM_003991;NM_003991	5'UTR;1stExon;5'UTR;1stExon;5'UTR	chr13:78492425-78493382	Island		13:77390358-77391367	13:78492285-78493698
cg09718071	-0.800433	0.800433	10.9302	1.54385e-16	1	1	50568845	3	50543849	R										TRUE
cg11403708	0.800397	0.800397	10.9289	1.55212e-16	1	1	62605086	20	62075530	F	rs77795466							chr20:62605261-62605463	N_Shore			20:62605061-62605743
cg03282408	-0.80033	0.80033	10.9263	1.56793e-16	1	1	99090982	13	97888983	R					FARP1	NM_005766	Body				13:97888916-97889114
cg18576957	0.800315	0.800315	10.9258	1.57138e-16	1	1	31651020	6	31758999	R								chr6:31650648-31651292	Island		6:31758628-31759271
cg10296799	0.80025	0.80025	10.9233	1.58682e-16	1	1	195589996	3	197074393	R											3:197074391-197074464	3:195589066-195590581
cg05238769	0.800173	0.800173	10.9204	1.60544e-16	1	1	34399260	21	33321130	F					OLIG2	NM_005806	Body	chr21:34395128-34400245	Island		21:33318546-33322604	21:34398690-34399287
cg23944251	0.800146	0.800146	10.9193	1.61198e-16	1	1	25464719	10	25504725	F					LOC100128811;GPR158	NR_027333;NM_020752	Body;1stExon	chr10:25463756-25465639	Island	TRUE	10:25503433-25505645
cg22294740	0.800131	0.800131	10.9188	1.61543e-16	1	1	2294961	19	2245961	F					LINGO3	NM_001101391	5'UTR	chr19:2294886-2295101	Island		19:2245859-2246093
cg20374054	0.800102	0.800102	10.9177	1.62269e-16	1	1	124735126	11	124240336	R					ROBO3	NM_022370	TSS200	chr11:124735069-124736465	Island		11:124240150-124241695	11:124734915-124736615
cg04857420	0.800054	0.800054	10.9158	1.63434e-16	1	1	119964630	8	120033811	R					TNFRSF11B	NM_002546	TSS1500	chr8:119964389-119964637	Island		8:120033178-120033840
cg08833577	0.800023	0.800023	10.9147	1.64186e-16	1	1	118899288	10	118889278	R					VAX1;VAX1	NM_199131;NM_001112704	TSS1500;TSS1500	chr10:118899247-118900329	Island		10:118888990-118890319	10:118899167-118899347
cg26615224	-0.799907	0.799907	10.9103	1.67073e-16	1	1	1621124	19	1572124	F					TCF3;TCF3	NM_003200;NM_001136139	Body;Body	chr19:1621666-1621901	N_Shore	TRUE		19:1621041-1621167
cg27410601	-0.79968	0.79968	10.9017	1.72849e-16	1	1	76121564	17	73633159	F					TMC6;TMC6	NM_001127198;NM_007267	Body;Body				17:73632795-73633165	17:76120092-76121827
cg03561745	0.799676	0.799676	10.9015	1.72964e-16	1	1	129843924	11	129349134	F					PRDM10;PRDM10	NM_199437;NM_020228	5'UTR;5'UTR			TRUE
cg08294662	-0.799499	0.799499	10.8949	1.776e-16	1	1	101311834	14	100381587	R					MEG3;MEG3;MEG3	NR_003531;NR_003530;NR_002766	Body;Body;Body				14:100381482-100381737
cg20095124	-0.799493	0.799493	10.8946	1.77756e-16	1	1	102588691	10	102578681	F					PAX2;PAX2;PAX2;PAX2;PAX2	NM_003988;NM_000278;NM_003990;NM_003989;NM_003987	3'UTR;3'UTR;3'UTR;3'UTR;3'UTR	chr10:102590122-102590402	N_Shore		10:102578616-102578810
cg26734888	0.799407	0.799407	10.8914	1.80082e-16	1	1	37825307	19	42517147	F					HKR1	NM_181786	TSS1500	chr19:37825101-37825756	Island		19:42516880-42517585	19:37825305-37826089
cg01360627	-0.799379	0.799379	10.8903	1.80829e-16	1	1	31544931	6	31652910	F					TNF	NM_000594	Body	chr6:31548436-31549277	N_Shelf			6:31544432-31544981
cg01942962	0.799319	0.799319	10.8881	1.82446e-16	1	1	158143439	4	158362889	F					GRIA2;GRIA2;GRIA2	NM_001083619;NM_000826;NM_001083620	Body;Body;Body	chr4:158143296-158144053	Island		4:158362127-158363368
cg19704805	0.799165	0.799165	10.8822	1.86706e-16	1	1	16758715	12	16649982	R					LMO3;LMO3	NM_018640;NM_001001395	5'UTR;5'UTR				12:16649959-16649992
cg15084543	0.799151	0.799151	10.8817	1.87097e-16	1	1	79472408	1	79244996	R					ELTD1;ELTD1	NM_022159;NM_022159	5'UTR;1stExon	chr1:79472281-79472537	Island	TRUE	1:79244870-79245072
cg05855039	0.79915	0.79915	10.8817	1.87132e-16	1	1	85996751	14	85066504	R					FLRT2;FLRT2	NM_013231;NM_013231	1stExon;5'UTR	chr14:85996494-85996958	Island		14:85065806-85068075
cg25622154	0.79906	0.79906	10.8783	1.8964e-16	1	1	228657536	1	226724159	F								chr1:228657327-228657561	Island		1:226723968-226724448
cg04569082	0.798974	0.798974	10.8751	1.92092e-16	1	1	127940323	12	126506276	R								chr12:127940451-127940907	N_Shore		12:126505983-126506860
cg17369991	-0.798947	0.798947	10.8741	1.9287e-16	1	1	643676	17	590426	R					FAM57A	NM_024792	Body				17:590357-590491
cg21913159	-0.798936	0.798936	10.8736	1.93192e-16	1	1	57588171	12	55874438	F					LRP1;MIR1228	NM_002332;NR_031597	Body;TSS200				12:55874430-55874487
cg00894378	0.798862	0.798862	10.8708	1.95351e-16	1	1	104680152	10	104670142	F					CNNM2;CNNM2;CNNM2	NM_199077;NM_199076;NM_017649	Body;Body;Body	chr10:104677315-104679312	S_Shore
cg25879142	0.798766	0.798766	10.8672	1.98161e-16	1	1	4671391	7	4637917	F										TRUE	7:4637848-4638059	7:4670879-4671628
cg01345395	-0.798738	0.798738	10.8662	1.98997e-16	1	1	170525514	6	170367439	R											6:170367314-170367490
cg08101375	0.798712	0.798712	10.8652	1.99758e-16	1	1	104443925	12	102968055	R					GLT8D2	NM_031302	TSS200				12:102967837-102968142	12:104443910-104444080
cg04048259	0.798675	0.798675	10.8638	2.00864e-16	1	1	57875346	20	57308741	R				TRUE	EDN3;EDN3;EDN3;EDN3	NM_000114;NM_207032;NM_207034;NM_207033	TSS200;TSS200;TSS200;TSS200	chr20:57875317-57876126	Island	TRUE	20:57308718-57309521
cg16568641	0.798601	0.798601	10.861	2.03089e-16	1	1	133688377	8	133757559	R					LRRC6	NM_012472	TSS1500	chr8:133687573-133687998	S_Shore			8:133687414-133688520
cg09527126	0.798534	0.798534	10.8585	2.05138e-16	1	1	128675283	12	127241236	F	rs79306874										12:127240953-127241393
cg08500763	0.798517	0.798517	10.8579	2.05656e-16	1	1	37894636	17	35148162	F					GRB7;GRB7;GRB7	NM_005310;NM_001030002;NM_001030002	5'UTR;5'UTR;1stExon				17:35147873-35148702	17:37894596-37895306
cg00015530	-0.798359	0.798359	10.8519	2.10543e-16	1	1	145052950	8	145124938	F					PARP10	NM_032789	Body	chr8:145047293-145052305	S_Shore			8:145052637-145052985
cg14753334	0.79835	0.79835	10.8516	2.10826e-16	1	1	73674702	3	73757392	R					PDZRN3	NM_015009	TSS1500	chr3:73673230-73674375	S_Shore		3:73757271-73757403
cg20558230	-0.798344	0.798344	10.8514	2.10989e-16	1	1	484149	5	537149	F	rs10462621				SLC9A3	NM_004174	Body	chr5:481639-482225	S_Shore		5:536994-538418
cg14206140	-0.798344	0.798344	10.8514	2.11016e-16	1	1	136303481	9	135293302	R			TRUE		ADAMTS13;ADAMTS13;ADAMTS13;ADAMTS13	NR_024514;NM_139027;NM_139025;NM_139026	Body;Body;Body;Body					9:136302676-136303577
cg08480068	-0.798294	0.798294	10.8495	2.12587e-16	1	1	29674959	16	29582460	F					SPN;SPN	NM_001030288;NM_003123	5'UTR;5'UTR	chr16:29675845-29676120	N_Shore			16:29673930-29675373
cg19947104	0.798195	0.798195	10.8458	2.15738e-16	1	1	17757342	11	17713918	F					KCNC1;KCNC1	NM_004976;NM_001112741	TSS200;TSS200	chr11:17756056-17758286	Island		11:17712633-17714803
cg23817893	0.798144	0.798144	10.8439	2.1737e-16	1	1	86085932	11	85763580	R					CCDC81;CCDC81;CCDC81;CCDC81	NM_001156474;NM_001156474;NM_021827;NM_021827	1stExon;5'UTR;1stExon;5'UTR	chr11:86085693-86086006	Island	TRUE	11:85763363-85763626
cg10541517	0.79813	0.79813	10.8434	2.17815e-16	1	1	128753103	12	127319056	R					TMEM132C	NM_001136103	Body	chr12:128751041-128753151	Island		12:127316927-127319149
cg00176888	-0.797975	0.797975	10.8376	2.22909e-16	1	1	56408804	17	53763803	F					MIR142	NR_029683	TSS200			TRUE		17:56408735-56409060
cg22079161	0.797875	0.797875	10.8338	2.26227e-16	1	1	7940579	4	7991479	R					AFAP1;AFAP1	NM_198595;NM_001134647	5'UTR;5'UTR	chr4:7940563-7941853	Island		4:7991406-7992859	4:7940360-7942087
cg23198707	0.797751	0.797751	10.8292	2.30425e-16	1	1	112023284	3	113505974	F										TRUE		3:112022875-112023316
cg26650638	0.797705	0.797705	10.8275	2.32009e-16	1	1	86320857	16	84878358	F	rs11648259							chr16:86320175-86321055	Island		16:84877410-84878736
cg19508900	0.797619	0.797619	10.8243	2.34968e-16	1	1	6639738	1	6562325	R					TAS1R1;ZBTB48;TAS1R1;TAS1R1;TAS1R1	NM_177540;NM_005341;NM_177541;NM_177539;NM_138697	3'UTR;TSS1500;3'UTR;3'UTR;3'UTR	chr1:6639427-6640361	Island		1:6562041-6563126	1:6639363-6641921
cg16170936	0.797609	0.797609	10.8239	2.35331e-16	1	1	48167799	12	46454066	R		rs79717600			SLC48A1	NM_017842	Body	chr12:48166997-48167578	S_Shore			12:48166426-48167971
cg11521998	0.797606	0.797606	10.8238	2.35418e-16	1	1	1536054	1	1525917	F								chr1:1534331-1536136	Island		1:1523892-1525999
cg24613080	0.797285	0.797285	10.8119	2.4686e-16	1	1	32484035	17	29508148	R					ACCN1	NM_001094	TSS1500	chr17:32484007-32484280	Island	TRUE	17:29507995-29508353
cg21402921	0.797276	0.797276	10.8115	2.47206e-16	1	1	27112305	15	24663398	R					GABRA5;GABRA5;GABRA5	NM_001165037;NM_000810;NM_001165037	1stExon;5'UTR;5'UTR	chr15:27112030-27113479	Island		15:24662867-24664860
cg11435441	-0.797239	0.797239	10.8101	2.48567e-16	1	1	25027994	6	25135973	F	rs9366599										6:25135973-25136060	6:25027383-25028036
cg04201675	0.797227	0.797227	10.8097	2.48983e-16	1	1	95403054	14	94472807	F										TRUE	14:94472732-94472978
cg12426092	0.797183	0.797183	10.8081	2.50608e-16	1	1	31689570	15	29476862	R								chr15:31689500-31689707	Island		15:29476801-29476929
cg06129210	0.797129	0.797129	10.806	2.52638e-16	1	1	17565129	16	17472630	R					XYLT1	NM_022166	TSS1500				16:17471316-17472652
cg13093774	0.797069	0.797069	10.8038	2.54882e-16	1	1	22089400	8	22145345	R					PHYHIP;PHYHIP;PHYHIP;PHYHIP	NM_014759;NM_001099335;NM_014759;NM_001099335	1stExon;5'UTR;5'UTR;1stExon	chr8:22089367-22089668	Island	TRUE	8:22145345-22145561
cg18699242	0.797036	0.797036	10.8026	2.5613e-16	1	1	18632429	22	17012429	R					USP18	NM_017414	TSS1500	chr22:18632736-18632998	N_Shore			22:18632235-18633462
cg20434926	0.796978	0.796978	10.8004	2.58336e-16	1	1	46181274	19	50873114	R					GIPR	NM_000164	Body	chr19:46181220-46181455	Island	TRUE	19:50872052-50873281	19:46180017-46181406
cg18237551	0.79687	0.79687	10.7964	2.62486e-16	1	1	150284600	5	150264793	R					ZNF300	NM_052860	TSS1500	chr5:150284385-150284635	Island		5:150264579-150264828
cg11587224	0.796829	0.796829	10.7949	2.6408e-16	1	1	10415077	6	10523063	R					TFAP2A;TFAP2A	NM_001042425;NM_003220	Body;Body	chr6:10415018-10415318	Island		6:10522809-10523865	6:10414885-10415998
cg14885748	0.796808	0.796808	10.7941	2.64877e-16	1	1	127211262	12	125777215	R								chr12:127210778-127211651	Island	TRUE	12:125776736-125777591
cg04406436	0.796683	0.796683	10.7895	2.69808e-16	1	1	38942313	1	38714900	F								chr1:38941919-38942404	Island		1:38714521-38715018
cg27549952	0.79667	0.79667	10.789	2.70336e-16	1	1	88974484	12	87498615	F					KITLG;KITLG	NM_000899;NM_003994	TSS1500;TSS1500	chr12:88973460-88974666	Island		12:87497592-87498797
cg11199046	0.79666	0.79666	10.7886	2.70717e-16	1	1	115136308	12	113620691	R								chr12:115135925-115136350	Island		12:113620166-113620719
cg27024654	0.796659	0.796659	10.7886	2.70748e-16	1	1	133904674	5	133932573	R					PHF15	NM_015288	Body			TRUE
cg23495279	0.79657	0.79657	10.7853	2.74338e-16	1	1	4849827	8	4837235	F					CSMD1	NM_033225	Body	chr8:4848968-4852635	Island		8:4836355-4838012
cg20498859	0.796528	0.796528	10.7837	2.76024e-16	1	1	154145810	3	155628504	R					GPR149	NM_001038705	Body	chr3:154146347-154146965	N_Shore	TRUE	3:155628410-155628736
cg08515811	-0.796427	0.796427	10.78	2.80185e-16	1	1	77921489	17	75536084	R		rs75937006			TBC1D16	NM_019020	Body	chr17:77922721-77922973	N_Shore		17:75535895-75536207
cg07962392	0.79639	0.79639	10.7786	2.8172e-16	1	1	42219193	21	41141063	R					DSCAM	NM_001389	TSS200	chr21:42218489-42219222	Island	TRUE	21:41140368-41141082
cg06694734	0.796216	0.796216	10.7722	2.88994e-16	1	1	4871166	4	4922067	R								chr4:4868440-4869173	S_Shore		4:4921670-4923652
cg06926934	0.796157	0.796157	10.77	2.91503e-16	1	1	96875675	15	94676679	F					NR2F2;NR2F2;NR2F2;MIR1469;NR2F2	NM_001145156;NM_021005;NM_001145155;NR_031715;NM_001145157	TSS200;1stExon;Body;TSS1500;TSS1500	chr15:96873408-96877721	Island		15:94676190-94676921
cg26477488	0.796057	0.796057	10.7663	2.95827e-16	1	1	153858936	5	153839129	F	rs75287272				HAND1	NM_004821	TSS1500	chr5:153857038-153859113	Island	TRUE	5:153837071-153839377	5:153858644-153859064
cg21158087	0.796054	0.796054	10.7662	2.95972e-16	1	1	58216415	17	55571197	F								chr17:58216296-58216505	Island		17:55571079-55571527
cg23261640	-0.796019	0.796019	10.7649	2.97494e-16	1	1	70280489	11	69958137	F					CTTN;CTTN	NM_138565;NM_005231	Body;Body				11:69957816-69958463
cg10142520	-0.796018	0.796018	10.7649	2.97545e-16	1	1	65344604	11	65101180	F					EHBP1L1	NM_001099409	Body	chr11:65343329-65343849	S_Shore			11:65344436-65345014
cg07511014	0.795976	0.795976	10.7633	2.99384e-16	1	1	135191624	10	135041614	F	rs55914551				PAOX;PAOX;PAOX	NM_152911;NM_207128;NM_207127	TSS1500;TSS1500;TSS1500	chr10:135191594-135193307	Island		10:135041065-135043297
cg18975416	-0.795929	0.795929	10.7616	3.01447e-16	1	1	25349562	1	25222149	F												1:25348676-25349815
cg05931439	0.795866	0.795866	10.7593	3.04236e-16	1	1	23305957	14	22375797	R					MMP14;MMP14	NM_004995;NM_004995	5'UTR;1stExon	chr14:23305893-23307013	Island		14:22375734-22376842	14:23304670-23307026
cg13832290	-0.795645	0.795645	10.7511	3.14261e-16	1	1	35649906	9	35639906	R					SIT1	NM_014450	Body	chr9:35646744-35647265	S_Shelf			9:35649679-35649939
cg21999229	-0.795644	0.795644	10.7511	3.14281e-16	1	1	31540014	6	31647993	F	rs56207507				LTA;LTA;LTA	NM_000595;NM_001159740;NM_001159740	TSS200;1stExon;5'UTR					6:31539764-31540869
cg06207778	-0.795594	0.795594	10.7493	3.16595e-16	1	1	15672633	1	15545220	F					FHAD1	NM_052929	Body					1:15672553-15672754
cg20171011	-0.795585	0.795585	10.7489	3.17033e-16	1	1	865575	11	855575	F					TSPAN4;TSPAN4;TSPAN4;TSPAN4;TSPAN4;TSPAN4;TSPAN4	NM_001025237;NM_001025234;NM_001025235;NM_001025236;NM_001025238;NM_003271;NM_001025239	Body;Body;Body;Body;Body;Body;Body				11:855560-855808	11:865216-865914
cg18344652	0.795571	0.795571	10.7484	3.17674e-16	1	1	95393096	1	95165684	F					CNN3	NM_001839	TSS1500	chr1:95391837-95393116	Island		1:95164342-95166018
cg08782899	-0.795534	0.795534	10.747	3.19399e-16	1	1	79652389	17	77262794	R					ARL16;HGS	NM_001040025;NM_004712	TSS1500;Body	chr17:79650194-79651447	S_Shore		17:77262649-77262801
cg27237300	0.795323	0.795323	10.7393	3.29426e-16	1	1	34442292	21	33364162	F					OLIG1	NM_138983	TSS200	chr21:34442206-34444543	Island		21:33364094-33365925	21:34442287-34442644
cg21210531	0.795284	0.795284	10.7379	3.31275e-16	1	1	235105604	1	233172227	F											1:233172227-233172572
cg07547000	0.795188	0.795188	10.7343	3.35969e-16	1	1	154728210	2	154436456	R					GALNT13	NM_052917	TSS1500	chr2:154727906-154728271	Island		2:154436089-154437630
cg22333960	0.795004	0.795004	10.7276	3.45113e-16	1	1	18435619	1	18308206	F					IGSF21	NM_032880	Body	chr1:18435566-18435904	Island		1:18307815-18308446
cg03666441	0.794963	0.794963	10.7261	3.47207e-16	1	1	7254671	17	7195395	F					KCTD11;ACAP1	NM_001002914;NM_014716	TSS1500;Body	chr17:7254622-7255808	Island		17:7195142-7196605	17:7253029-7256379
cg05191076	0.794885	0.794885	10.7232	3.51186e-16	1	1	66536186	4	66218781	R					EPHA5;EPHA5	NM_004439;NM_182472	TSS1500;TSS1500	chr4:66536065-66536674	Island		4:66218630-66219262
cg17848003	-0.794772	0.794772	10.7191	3.56988e-16	1	1	3704513	1	3694373	F					LRRC47	NM_020710	Body	chr1:3703672-3703908	S_Shore		1:3694286-3694433	1:3704372-3704523
cg26124016	0.794766	0.794766	10.7189	3.57313e-16	1	1	25469402	3	25444406	F				TRUE	RARB;RARB	NM_000965;NM_016152	TSS1500;TSS1500				3:25444385-25444497
cg01345354	-0.79475	0.79475	10.7183	3.5815e-16	1	1	2892152	6	2837151	F					SERPINB9	NM_004155	Body	chr6:2891929-2892182	Island		6:2836929-2837165	6:2891945-2892509
cg11180921	0.794737	0.794737	10.7178	3.5886e-16	1	1	57090226	11	56846802	R					TNKS1BP1	NM_033396	5'UTR	chr11:57091614-57092831	N_Shore	TRUE
cg11708136	0.794725	0.794725	10.7173	3.59464e-16	1	1	88799191	11	88438839	R											11:88438534-88438926
cg04025150	0.794678	0.794678	10.7156	3.61922e-16	1	1	34642862	1	34415449	R					C1orf94;C1orf94;C1orf94	NM_001134734;NM_001134734;NM_032884	5'UTR;1stExon;5'UTR	chr1:34642382-34643024	Island		1:34414874-34415611
cg04178852	0.794572	0.794572	10.7117	3.6757e-16	1	1	12475678	19	12336678	R	rs77627227				ZNF442	NM_030824	5'UTR	chr19:12476049-12476372	N_Shore		19:12336642-12337393	19:12475279-12476928
cg10337322	0.794517	0.794517	10.7098	3.70495e-16	1	1	104182490	10	104172480	R					FBXL15	NM_024326	Body	chr10:104180478-104182042	S_Shore		10:104172385-104172671	10:104182242-104183134
cg18235050	0.794454	0.794454	10.7075	3.73909e-16	1	1	126676048	12	125242001	R								chr12:126675561-126676195	Island		12:125241548-125242225
cg06022179	0.794434	0.794434	10.7067	3.74995e-16	1	1	89903506	15	87704510	F								chr15:89903446-89903720	Island		15:87704486-87704777	15:89903318-89903680
cg03142697	0.794334	0.794334	10.703	3.80531e-16	1	1	36258497	21	35180367	R					RUNX1;RUNX1;RUNX1	NM_001001890;NM_001122607;NM_001754	Body;Body;Body	chr21:36258952-36259472	N_Shore		21:35180217-35180396
cg14511038	0.79411	0.79411	10.6949	3.93106e-16	1	1	124262391	9	123302212	F	rs10985276				GGTA1	NR_003191	TSS200	chr9:124261806-124262587	Island		9:123301086-123302448
cg16348470	0.794077	0.794077	10.6937	3.94976e-16	1	1	34642609	1	34415196	R					C1orf94;C1orf94;C1orf94	NM_001134734;NM_001134734;NM_032884	5'UTR;1stExon;5'UTR	chr1:34642382-34643024	Island		1:34414874-34415611
cg24870966	0.794075	0.794075	10.6936	3.95107e-16	1	1	79282893	17	76897488	F					C17orf55	NM_178519	5'UTR	chr17:79283863-79284131	N_Shore	TRUE		17:79282128-79283828
cg11639950	0.794009	0.794009	10.6912	3.98923e-16	1	1	125003407	12	123569360	F					NCOR2;NCOR2	NM_006312;NM_001077261	5'UTR;5'UTR	chr12:125003217-125003482	Island	TRUE	12:123568738-123569372
cg19385628	0.793999	0.793999	10.6908	3.99484e-16	1	1	6904640	3	6879640	R					GRM7;GRM7	NM_181874;NM_000844	Body;Body	chr3:6904133-6904641	Island
cg10269548	0.793993	0.793993	10.6906	3.99845e-16	1	1	53728923	4	53423680	R					RASL11B	NM_023940	Body	chr4:53728037-53729000	Island		4:53422736-53423741	4:53727585-53729230
cg19884556	0.793937	0.793937	10.6886	4.03098e-16	1	1	159128336	6	159048324	F					SYTL3	NM_001009991	Body			TRUE
cg18434712	0.793935	0.793935	10.6885	4.03235e-16	1	1	32817681	1	32590268	F	rs77720486							chr1:32817198-32817588	S_Shore		1:32589303-32590314	1:32816284-32817758
cg05274242	0.793872	0.793872	10.6862	4.06937e-16	1	1	31540559	16	31448060	F										TRUE	16:31448016-31449037
cg22163059	0.793863	0.793863	10.6859	4.07472e-16	1	1	51610927	12	49897194	F					POU6F1	NR_026893	Body	chr12:51610892-51611724	Island		12:49897170-49897553	12:51610885-51611360
cg24569447	0.793836	0.793836	10.6849	4.09081e-16	1	1	89312795	15	87113799	F	rs35558887							chr15:89312719-89313183	Island	TRUE	15:87113759-87113899
cg22963382	0.793709	0.793709	10.6803	4.16673e-16	1	1	113907106	11	113412316	R								chr11:113906920-113907332	Island		11:113412092-113412525	11:113905969-113907630
cg20597486	-0.793682	0.793682	10.6793	4.1831e-16	1	1	158979841	1	157246465	R					IFI16;IFI16	NM_005531;NM_005531	5'UTR;1stExon					1:158979258-158979859
cg00961326	0.793642	0.793642	10.6779	4.20707e-16	1	1	58061220	16	56618721	F					MMP15	NM_002428	Body	chr16:58059380-58061477	Island		16:56616818-56618978
cg24591770	0.793589	0.793589	10.6759	4.23976e-16	1	1	45082704	1	44855291	F					RNF220	NM_018150	Body	chr1:45082739-45083285	N_Shore
cg18856478	0.79354	0.79354	10.6741	4.27005e-16	1	1	43814358	1	43586945	R					MPL	NM_005373	Body	chr1:43814305-43815277	Island		1:43586783-43587830	1:43814113-43815654
cg22014887	-0.793452	0.793452	10.671	4.32433e-16	1	1	2749539	4	2719337	R					TNIP2;TNIP2	NM_024309;NM_001161527	Body;Body				4:2719299-2719378
cg09767587	0.793382	0.793382	10.6684	4.36878e-16	1	1	1976124	1	1965984	F								chr1:1976123-1976628	Island			1:1975894-1976817
cg13331196	0.793319	0.793319	10.6661	4.40852e-16	1	1	88295591	10	88285571	R								chr10:88295205-88295592	Island	TRUE	10:88285160-88285676	10:88295328-88295592
cg05183538	-0.7933	0.7933	10.6654	4.42091e-16	1	1	88536950	16	87064451	R					ZFPM1	NM_153813	Body	chr16:88536936-88537375	Island			16:88536615-88537767
cg03797660	-0.793278	0.793278	10.6646	4.43507e-16	1	1	89035228	16	87562729	R					CBFA2T3	NM_005187	Body	chr16:89033529-89033786	S_Shore		16:87562484-87562737	16:89035202-89035506
cg02680086	0.793259	0.793259	10.6639	4.44709e-16	1	1	57267244	11	57023820	R					SLC43A1	NM_003627	Body	chr11:57267006-57267316	Island	TRUE	11:57023602-57024103	11:57267209-57267263
cg11381564	-0.793199	0.793199	10.6618	4.48577e-16	1	1	32808619	6	32916597	R					PSMB8;PSMB8	NM_004159;NM_148919	3'UTR;3'UTR	chr6:32806284-32806669	S_Shore
cg24729879	0.793157	0.793157	10.6602	4.5129e-16	1	1	55288892	5	55324649	F	rs77327430	rs71624106			IL6ST;IL6ST	NM_002184;NM_175767	5'UTR;5'UTR	chr5:55290335-55291389	N_Shore
[truncated: 48,071 more rows]

## Sheet: 7_Putative_Confounders
A
[truncated: 13 more rows]

## Sheet: 8_Gene_Annot_IF
Annotation Cluster 1	Enrichment Score: 3.5102994532771805
[truncated: 351 more rows]

[truncated: 7 more sheets: 9_Gene_Annot_eGFR, 10_Gene_Annot_Unique, 11_Kidney_Unique_Methylation, 12_Gene_Expression, 13_IF_oncogenes, 14_Demographic_GSE50874, 15_Demographic_NGDC-CNCB]
